# Supplementary material for: A flexible framework for automated STED super-resolution microscopy
Source: Sci Rep. 2026 Jan 9;16:1323. doi: 10.1038/s41598-025-34247-1 (PMC12796198; doi:10.1038/s41598-025-34247-1)
Supplement: Supplementary file 2 — Supplementary Material 2 [file 41598_2025_34247_MOESM2_ESM.zip]

Archive with 166 entries (144 files):
- hoerlteam-sted_automation-e9cfd8b/
- hoerlteam-sted_automation-e9cfd8b/LICENSE
- hoerlteam-sted_automation-e9cfd8b/README.md
- hoerlteam-sted_automation-e9cfd8b/archive/
- hoerlteam-sted_automation-e9cfd8b/archive/CombineCSVs.ipynb
- hoerlteam-sted_automation-e9cfd8b/archive/JSON_writer.ipynb
- hoerlteam-sted_automation-e9cfd8b/archive/Measurement.py
- hoerlteam-sted_automation-e9cfd8b/archive/NormVarAutofocus.ipynb
- hoerlteam-sted_automation-e9cfd8b/archive/README.md
- hoerlteam-sted_automation-e9cfd8b/archive/ResaveMSRAsTiff.py
- hoerlteam-sted_automation-e9cfd8b/archive/STEDMetadata/
- hoerlteam-sted_automation-e9cfd8b/archive/STEDMetadata/.idea/
- hoerlteam-sted_automation-e9cfd8b/archive/STEDMetadata/.idea/STEDMetadata.iml
- hoerlteam-sted_automation-e9cfd8b/archive/STEDMetadata/.idea/misc.xml
- hoerlteam-sted_automation-e9cfd8b/archive/STEDMetadata/.idea/modules.xml
- hoerlteam-sted_automation-e9cfd8b/archive/STEDMetadata/.idea/workspace.xml
- hoerlteam-sted_automation-e9cfd8b/archive/STEDMetadata/.ipynb_checkpoints/
- hoerlteam-sted_automation-e9cfd8b/archive/STEDMetadata/.ipynb_checkpoints/ml_on_spot_neighborhoods-checkpoint.ipynb
- hoerlteam-sted_automation-e9cfd8b/archive/STEDMetadata/.ipynb_checkpoints/msr_metadata_to_overview_coordinates-checkpoint.ipynb
- hoerlteam-sted_automation-e9cfd8b/archive/STEDMetadata/Features_From_Coordinates.py
- hoerlteam-sted_automation-e9cfd8b/archive/STEDMetadata/ReadSTEDMetadata.py
- hoerlteam-sted_automation-e9cfd8b/archive/STEDMetadata/ml_on_spot_neighborhoods.ipynb
- hoerlteam-sted_automation-e9cfd8b/archive/STEDMetadata/msr_metadata_to_overview_coordinates.ipynb
- hoerlteam-sted_automation-e9cfd8b/archive/Util/
- hoerlteam-sted_automation-e9cfd8b/archive/Util/__init__.py
- hoerlteam-sted_automation-e9cfd8b/archive/Util/coordinate_util.py
- hoerlteam-sted_automation-e9cfd8b/archive/Util/coordinates.py
- hoerlteam-sted_automation-e9cfd8b/archive/Util/datastructures.py
- hoerlteam-sted_automation-e9cfd8b/archive/Util/dot_detection/
- hoerlteam-sted_automation-e9cfd8b/archive/Util/dot_detection/Fiji_coordinate_detection.py
- hoerlteam-sted_automation-e9cfd8b/archive/Util/dot_detection/Fiji_dummy.py
- hoerlteam-sted_automation-e9cfd8b/archive/Util/dot_detection/Macro.py
- hoerlteam-sted_automation-e9cfd8b/archive/Util/dot_detection/Macro_bigcell_finder.py
- hoerlteam-sted_automation-e9cfd8b/archive/Util/dot_detection/__init__.py
- hoerlteam-sted_automation-e9cfd8b/archive/Util/dot_detection/coords-temp
- hoerlteam-sted_automation-e9cfd8b/archive/Util/imspector_util.py
- hoerlteam-sted_automation-e9cfd8b/archive/Util/json_test.py
- hoerlteam-sted_automation-e9cfd8b/archive/Util/log_util.py
- hoerlteam-sted_automation-e9cfd8b/archive/Util/sift/
- hoerlteam-sted_automation-e9cfd8b/archive/Util/sift/__init__.py
- hoerlteam-sted_automation-e9cfd8b/archive/Util/sift/util.py
- hoerlteam-sted_automation-e9cfd8b/archive/Util/test.json
- hoerlteam-sted_automation-e9cfd8b/archive/Util/tile_util.py
- hoerlteam-sted_automation-e9cfd8b/archive/auto-nucleus-midplane.ipynb
- hoerlteam-sted_automation-e9cfd8b/archive/bead_fit_quality_control.ipynb
- hoerlteam-sted_automation-e9cfd8b/archive/ellipse_fit.ipynb
- hoerlteam-sted_automation-e9cfd8b/archive/fix_log_csvs.ipynb
- hoerlteam-sted_automation-e9cfd8b/archive/generic_pipeline_test.ipynb
- hoerlteam-sted_automation-e9cfd8b/archive/h5_reader_stitching_test.ipynb
- hoerlteam-sted_automation-e9cfd8b/archive/i16_blocking_run.ipynb
- hoerlteam-sted_automation-e9cfd8b/archive/i16_channel_num_error.ipynb
- hoerlteam-sted_automation-e9cfd8b/archive/ij_io.py
- hoerlteam-sted_automation-e9cfd8b/archive/importMSR.py
- hoerlteam-sted_automation-e9cfd8b/archive/linesync_test.ipynb
- hoerlteam-sted_automation-e9cfd8b/archive/main_file_automation.ipynb
- hoerlteam-sted_automation-e9cfd8b/archive/old_display_util.py
- hoerlteam-sted_automation-e9cfd8b/archive/p2_simple_pair_automation.ipynb
- hoerlteam-sted_automation-e9cfd8b/archive/p2_threestep_automation.ipynb
- hoerlteam-sted_automation-e9cfd8b/archive/pipeline2_test.py
- hoerlteam-sted_automation-e9cfd8b/archive/plotDetectionCoordinates.ipynb
- hoerlteam-sted_automation-e9cfd8b/archive/plot_detections.ipynb
- hoerlteam-sted_automation-e9cfd8b/archive/plot_drift_timeseries.ipynb
- hoerlteam-sted_automation-e9cfd8b/archive/quick_max_projection.ipynb
- hoerlteam-sted_automation-e9cfd8b/archive/resources/
- hoerlteam-sted_automation-e9cfd8b/archive/resources/__init__.py
- hoerlteam-sted_automation-e9cfd8b/archive/resources/dummy_1channel.msr
- hoerlteam-sted_automation-e9cfd8b/archive/resources/dummy_2channel.msr
- hoerlteam-sted_automation-e9cfd8b/archive/resources/dummy_3channel.msr
- hoerlteam-sted_automation-e9cfd8b/archive/resources/dummy_4channel.msr
- hoerlteam-sted_automation-e9cfd8b/archive/resources/dummy_5channel.msr
- hoerlteam-sted_automation-e9cfd8b/archive/saveJPEGFrom2ColorMSR.py
- hoerlteam-sted_automation-e9cfd8b/archive/simple_automation.ipynb
- hoerlteam-sted_automation-e9cfd8b/archive/simple_bac_automation.ipynb
- hoerlteam-sted_automation-e9cfd8b/archive/simple_pair_automation-yellowspots.ipynb
- hoerlteam-sted_automation-e9cfd8b/archive/simple_pair_automation.ipynb
- hoerlteam-sted_automation-e9cfd8b/archive/sortImagesIntoFolders.ipynb
- hoerlteam-sted_automation-e9cfd8b/archive/spot_util_archive.py
- hoerlteam-sted_automation-e9cfd8b/archive/temp_log/
- hoerlteam-sted_automation-e9cfd8b/archive/temp_log/ReadTempToSerial/
- hoerlteam-sted_automation-e9cfd8b/archive/temp_log/ReadTempToSerial/ReadTempToSerial.ino
- hoerlteam-sted_automation-e9cfd8b/archive/temp_log/run_measurement_continuosely.ipynb
- hoerlteam-sted_automation-e9cfd8b/archive/temp_log/temp_log.py
- hoerlteam-sted_automation-e9cfd8b/archive/test.json
- hoerlteam-sted_automation-e9cfd8b/archive/test_3_step.ipynb
- hoerlteam-sted_automation-e9cfd8b/archive/test_p2_simple_measurements_timepoints.ipynb
- hoerlteam-sted_automation-e9cfd8b/archive/test_specpy_for_students.ipynb
- hoerlteam-sted_automation-e9cfd8b/archive/test_xml_metadata_parsing.ipynb
- hoerlteam-sted_automation-e9cfd8b/archive/tests_refactored_autosted.ipynb
- hoerlteam-sted_automation-e9cfd8b/archive/tiling_test.ipynb
- hoerlteam-sted_automation-e9cfd8b/archive/visualize_dataset.ipynb
- hoerlteam-sted_automation-e9cfd8b/archive/zdc_test.ipynb
- hoerlteam-sted_automation-e9cfd8b/autosted/
- hoerlteam-sted_automation-e9cfd8b/autosted/__init__.py
- hoerlteam-sted_automation-e9cfd8b/autosted/callback_buildingblocks/
- hoerlteam-sted_automation-e9cfd8b/autosted/callback_buildingblocks/__init__.py
- hoerlteam-sted_automation-e9cfd8b/autosted/callback_buildingblocks/coordinate_value_wrappers.py
- hoerlteam-sted_automation-e9cfd8b/autosted/callback_buildingblocks/data_selection.py
- hoerlteam-sted_automation-e9cfd8b/autosted/callback_buildingblocks/parameter_filtering.py
- hoerlteam-sted_automation-e9cfd8b/autosted/callback_buildingblocks/regular_position_generators.py
- hoerlteam-sted_automation-e9cfd8b/autosted/callback_buildingblocks/repetition.py
- hoerlteam-sted_automation-e9cfd8b/autosted/callback_buildingblocks/static_settings.py
- hoerlteam-sted_automation-e9cfd8b/autosted/callback_buildingblocks/stitched_data_selection.py
- hoerlteam-sted_automation-e9cfd8b/autosted/callback_buildingblocks/value_wrappers.py
- hoerlteam-sted_automation-e9cfd8b/autosted/data.py
- hoerlteam-sted_automation-e9cfd8b/autosted/detection/
- hoerlteam-sted_automation-e9cfd8b/autosted/detection/__init__.py
- hoerlteam-sted_automation-e9cfd8b/autosted/detection/autofocus.py
- hoerlteam-sted_automation-e9cfd8b/autosted/detection/clasification_check.py
- hoerlteam-sted_automation-e9cfd8b/autosted/detection/display_util.py
- hoerlteam-sted_automation-e9cfd8b/autosted/detection/legacy/
- hoerlteam-sted_automation-e9cfd8b/autosted/detection/legacy/__init__.py
- hoerlteam-sted_automation-e9cfd8b/autosted/detection/legacy/nucleus_detection_legacy.py
- hoerlteam-sted_automation-e9cfd8b/autosted/detection/legacy/spot_detection_legacy.py
- hoerlteam-sted_automation-e9cfd8b/autosted/detection/roi_detection.py
- hoerlteam-sted_automation-e9cfd8b/autosted/detection/spot_detection.py
- hoerlteam-sted_automation-e9cfd8b/autosted/detection/spot_util.py
- hoerlteam-sted_automation-e9cfd8b/autosted/imspector/
- hoerlteam-sted_automation-e9cfd8b/autosted/imspector/__init__.py
- hoerlteam-sted_automation-e9cfd8b/autosted/imspector/demo_imspector_connection.py
- hoerlteam-sted_automation-e9cfd8b/autosted/imspector/imspector.py
- hoerlteam-sted_automation-e9cfd8b/autosted/pipeline.py
- hoerlteam-sted_automation-e9cfd8b/autosted/stoppingcriteria/
- hoerlteam-sted_automation-e9cfd8b/autosted/stoppingcriteria/__init__.py
- hoerlteam-sted_automation-e9cfd8b/autosted/stoppingcriteria/stoppingcriteria.py
- hoerlteam-sted_automation-e9cfd8b/autosted/task_filtering/
- hoerlteam-sted_automation-e9cfd8b/autosted/task_filtering/__init__.py
- hoerlteam-sted_automation-e9cfd8b/autosted/task_filtering/task_filtering.py
- hoerlteam-sted_automation-e9cfd8b/autosted/taskgeneration/
- hoerlteam-sted_automation-e9cfd8b/autosted/taskgeneration/__init__.py
- hoerlteam-sted_automation-e9cfd8b/autosted/taskgeneration/taskgeneration.py
- hoerlteam-sted_automation-e9cfd8b/autosted/taskgeneration/timeseries.py
- hoerlteam-sted_automation-e9cfd8b/autosted/utils/
- hoerlteam-sted_automation-e9cfd8b/autosted/utils/__init__.py
- hoerlteam-sted_automation-e9cfd8b/autosted/utils/coordinate_utils.py
- hoerlteam-sted_automation-e9cfd8b/autosted/utils/delayed_interrupt.py
- hoerlteam-sted_automation-e9cfd8b/autosted/utils/dict_utils.py
- hoerlteam-sted_automation-e9cfd8b/autosted/utils/fov_util.py
- hoerlteam-sted_automation-e9cfd8b/autosted/utils/parameter_constants.py
- hoerlteam-sted_automation-e9cfd8b/autosted/utils/tiling.py
- hoerlteam-sted_automation-e9cfd8b/examples/
- hoerlteam-sted_automation-e9cfd8b/examples/README.md
- hoerlteam-sted_automation-e9cfd8b/examples/basics.ipynb
- hoerlteam-sted_automation-e9cfd8b/examples/demo_overview_detail.ipynb
- hoerlteam-sted_automation-e9cfd8b/examples/email_progress_report_callback.ipynb
- hoerlteam-sted_automation-e9cfd8b/examples/multistep_pyramidal_imaging.ipynb
- hoerlteam-sted_automation-e9cfd8b/examples/multistep_spot_pair.ipynb
- hoerlteam-sted_automation-e9cfd8b/examples/nuclear_border_imaging.ipynb
- hoerlteam-sted_automation-e9cfd8b/examples/overview_detail_cells.ipynb
- hoerlteam-sted_automation-e9cfd8b/examples/overview_detail_nuclei_legacy.ipynb
- hoerlteam-sted_automation-e9cfd8b/examples/overview_detail_spot_pair.ipynb
- hoerlteam-sted_automation-e9cfd8b/examples/overview_multipoint_measurement.ipynb
- hoerlteam-sted_automation-e9cfd8b/examples/overview_spiral.ipynb
- hoerlteam-sted_automation-e9cfd8b/examples/overview_spiral_stitched.ipynb
- hoerlteam-sted_automation-e9cfd8b/examples/overview_tiled_image.ipynb
- hoerlteam-sted_automation-e9cfd8b/examples/overview_tiled_image_selective.ipynb
- hoerlteam-sted_automation-e9cfd8b/examples/reactive_timeseries.ipynb
- hoerlteam-sted_automation-e9cfd8b/examples/save_parameters_to_json.ipynb
- hoerlteam-sted_automation-e9cfd8b/examples/xmlrpc_client.ipynb
- hoerlteam-sted_automation-e9cfd8b/examples/xmlrpc_remote_acquisition_server.ipynb
- hoerlteam-sted_automation-e9cfd8b/paper_figures/
- hoerlteam-sted_automation-e9cfd8b/paper_figures/README.md
- hoerlteam-sted_automation-e9cfd8b/paper_figures/autosted_autofocus_figure.ipynb
- hoerlteam-sted_automation-e9cfd8b/paper_figures/fish_example_plots.ipynb
- hoerlteam-sted_automation-e9cfd8b/paper_figures/nup_bleaching_timing_analysis.ipynb
- hoerlteam-sted_automation-e9cfd8b/paper_figures/selective_overview_figure.ipynb
- hoerlteam-sted_automation-e9cfd8b/pyproject.toml
