# Supplementary material for: A flexible framework for automated STED super-resolution microscopy
Source: Sci Rep. 2026 Jan 9;16:1323. doi: 10.1038/s41598-025-34247-1 (PMC12796198; doi:10.1038/s41598-025-34247-1)
Supplement: Supplementary file 2 — Supplementary Material 2 [file 41598_2025_34247_MOESM2_ESM.zip › hoerlteam-sted_automation-e9cfd8b/archive/JSON_writer.ipynb]

# %% [code]
from functools import reduce
import json
import sys

from specpy import *

# %% [code]
def dump_to_json(params, out_fd):
    
    json_dict = flatten_dict(params, "")
    
    return json.dump(json_dict, out_fd, indent=2, separators=(',', ': '), sort_keys=True)

def flatten_dict(d, prefix):
    if isinstance(d, dict):
        dicts = list()
        for (k,v) in d.items():
            dicts.append(flatten_dict(v, "/".join([prefix, k])))
        return reduce(lambda x, y: dict(list(x.items()) + list(y.items())), dicts)
    elif isinstance(d, list):
        dicts = list()
        for i in range(len(d)):
            dicts.append(flatten_dict(d[i], "/".join([prefix, str(i)])))
        return reduce(lambda x, y: dict(list(x.items()) + list(y.items())), dicts)
    else:
        return {prefix[1:]: d}

# %% [code]
## OLD STYLE PARAMETER DUMP ##

params = Imspector().active_measurement().active_configuration().parameters('')

with open('C:/Users/RESOLFT/Desktop/sir_ov_60xwater.json', 'w') as fd:
    dump_to_json(params, fd)
dump_to_json(params, sys.stdout)

# %% [code]
## NEW (pipeline2) STYLE PARAMETER DUMP ##

params = Imspector().active_measurement().active_configuration().parameters('')
with open('C:/Users/RESOLFT/Desktop/config_json/20180723_sir-detail2d-100x.json', 'w') as fd:
    json.dump(params, fd, indent=2)
json.dump(params, sys.stdout, indent=2)

# %% [code]
## NEW (pipeline2) STYLE PARAMETER DUMP ##
## IMSPECTOR SETTINGS ##

params = Imspector().parameters('')
with open('C:/Users/RESOLFT/Desktop/config_json/20180712_imspector_leftNONE.json', 'w') as fd:
    json.dump(params, fd, indent=2)
json.dump(params, sys.stdout, indent=2)

# %% [markdown]
# testing code below

# %% [raw]
globals()
locals()

# %% [code]
im = Imspector()
ms = im.active_measurement()
c = ms.configuration(ms.configuration_names()[1])


ms.activate(c)
ms.active_configuration().name()

# %% [code]
flatten_dict(params, '')

# %% [code]
'221'.isdigit()
