# Supplementary material for: A flexible framework for automated STED super-resolution microscopy
Source: Sci Rep. 2026 Jan 9;16:1323. doi: 10.1038/s41598-025-34247-1 (PMC12796198; doi:10.1038/s41598-025-34247-1)
Supplement: Supplementary file 2 — Supplementary Material 2 [file 41598_2025_34247_MOESM2_ESM.zip › hoerlteam-sted_automation-e9cfd8b/archive/NormVarAutofocus.ipynb]

# %% [code]
import skimage
import skimage.data
import numpy as np
import matplotlib.pyplot as plt

%matplotlib inline

# %% [code]
img = skimage.data.binary_blobs(100, n_dim=3)

# dimensions of image
sh = np.shape(img)

#np.var(img[:,:,3]) / np.mean(img[:,:,3])

dimension = 1

normvar = []
for i in range(sh[dimension]):
    # get slice i
    
    tImg = img[:,:,i]
    
    # try this for all dimensions <= 3
    if (dimension == 1):
        tImg = img[:,i,:]
    
    # edge-filter slice
    tImg = skimage.filters.sobel(tImg)
    # calculate var/mean
    normvar.append(np.var(tImg) / np.mean(tImg))
    
plt.plot(normvar)

#print maximum index
print(normvar.index(max(normvar)))
