# Supplementary material for: A flexible framework for automated STED super-resolution microscopy
Source: Sci Rep. 2026 Jan 9;16:1323. doi: 10.1038/s41598-025-34247-1 (PMC12796198; doi:10.1038/s41598-025-34247-1)
Supplement: Supplementary file 2 — Supplementary Material 2 [file 41598_2025_34247_MOESM2_ESM.zip › hoerlteam-sted_automation-e9cfd8b/archive/ResaveMSRAsTiff.py]

# @String path
# @boolean(value=false) allseries

import sys, os

sys.path.append(os.getcwd())
from archive import ij_io

from ij.io import DirectoryChooser


def main():
    if path == None:
        dc = DirectoryChooser("Choose directory to process!")
        inputDir = dc.getDirectory()

        if not inputDir:
            return
    else:
        inputDir = path

    ij_io.resave_msr_folder_as_tiff(inputDir, allseries)

if __name__ == '__main__':
    main()
