# Supplementary material for: A flexible framework for automated STED super-resolution microscopy
Source: Sci Rep. 2026 Jan 9;16:1323. doi: 10.1038/s41598-025-34247-1 (PMC12796198; doi:10.1038/s41598-025-34247-1)
Supplement: Supplementary file 2 — Supplementary Material 2 [file 41598_2025_34247_MOESM2_ESM.zip › hoerlteam-sted_automation-e9cfd8b/archive/STEDMetadata/msr_metadata_to_overview_coordinates.ipynb]

# %% [code]
import ReadSTEDMetadata
import pprint
import numpy as np
import os
import re
import itertools
import theano.tensor

# %% [code]
hd, st = ReadSTEDMetadata.parse_msr('/Users/david/Desktop/AutomatedAcquisitions/GM_81C_150s/overviews/3ce7893ba6275ab5988c1395aec5251e_field1.msr')

#print(hd)
#print(st)


a = get_fov(st[0][2])

to_pixel(a[0], a[0], a[1], a[2])

# %% [code]
def get_fov(xml):
    keys = list()
    keys.append('.doc/ExpControl/scan/range/x/off')
    keys.append('.doc/ExpControl/scan/range/y/off')
    keys.append('.doc/ExpControl/scan/range/z/off')
    keys.append('.doc/ExpControl/scan/range/x/len')
    keys.append('.doc/ExpControl/scan/range/y/len')
    keys.append('.doc/ExpControl/scan/range/z/len')
    keys.append('.doc/ExpControl/scan/range/x/psz')
    keys.append('.doc/ExpControl/scan/range/y/psz')
    keys.append('.doc/ExpControl/scan/range/z/psz')
    vals = list(map(float, ReadSTEDMetadata.get_parameters_from_xml(xml, keys)))
    offset = np.array(vals[0:3])
    length = np.array(vals[3:6])
    pixelsize = np.array(vals[6:9])
    return (offset, length, pixelsize)

def to_pixel(loc, offset, length, pixelsize):
    corner = offset - length / 2
    return np.array((loc - corner)/pixelsize, np.int)

def make_overview_dict(path, suffix='.msr'):
    ovpath = os.path.join(path, 'overviews')
    msrs = [f for f in next(os.walk(ovpath))[2] if f.endswith(suffix)]
    
    res = dict()
    for m in msrs:
        key = m.split('.')[0]
        hd, st = ReadSTEDMetadata.parse_msr(os.path.join(ovpath, m))
        fov = get_fov(st[0][2])
        res[key] = fov
    return res

def make_sted_list(path, subfolder, suffix='.msr'):
    path2 = os.path.join(path, subfolder)
    msrs = [f for f in next(os.walk(path2))[2] if f.endswith(suffix)]
    
    res = list()
    pfield = re.compile('(.*?)_sted.*?')
    for m in msrs:
        field = re.match(pfield, m).groups()[0]
        hd, st = ReadSTEDMetadata.parse_msr(os.path.join(path2, m))
        (off, length, psz) = get_fov(st[0][2])
        res.append((field, off))
    return res


def to_pixel_coords(sted_list, overview_dict):
    
    res = list()
    for k, pos in sted_list:
        o, l, p = overview_dict[k]
        res.append((k, to_pixel(pos, o, l, p)))
    return res

def write_pixel_coords(file, pixel_coords):
    with open(file, 'w') as fd:
        for k, c in pixel_coords:
            fd.write(','.join([k] + list(map(str, list(c)))) + '\n')

# %% [code]
s = make_sted_list('/Users/david/Desktop/AutomatedAcquisitions/k562_82C_240s/', 'mediocre')
o = make_overview_dict('/Users/david/Desktop/AutomatedAcquisitions/k562_82C_240s/')
write_pixel_coords('/Users/david/Desktop/AutomatedAcquisitions/k562_82C_240s/med_coords.csv', to_pixel_coords(s, o))

# %% [code]
def get_neighborhood(centers, step):
    return list(itertools.product(range(centers[0]-int(step/2), step-int(step/2)+centers[0]),
                                   range(centers[1]-int(step/2), step-int(step/2)+centers[1]),
                                 range(centers[2]-int(step/2), step-int(step/2)+centers[2])))
get_neighborhood([0,0,0], 3)
