# Supplementary material for: A flexible framework for automated STED super-resolution microscopy
Source: Sci Rep. 2026 Jan 9;16:1323. doi: 10.1038/s41598-025-34247-1 (PMC12796198; doi:10.1038/s41598-025-34247-1)
Supplement: Supplementary file 2 — Supplementary Material 2 [file 41598_2025_34247_MOESM2_ESM.zip › hoerlteam-sted_automation-e9cfd8b/archive/Util/log_util.py]

import csv
import time
from sys import stdout

def setup_csv_writer(fd):
    fieldnames = ['file', 'type', 'time_complete', 'stg_x', 'stg_y', 'stg_z', 'scan_x', 'scan_y', 'scan_z']
    writer = csv.DictWriter(fd, fieldnames=fieldnames, extrasaction='ignore', lineterminator='\n')
    writer.writeheader()
    return writer

def make_csv_line(filename, t = None, stg_coords = [0,0,0], scan_coords=[0,0,0], type='confocal'):

    if t == None:
        t = time.time()

    res = dict()
    res['file'] = filename
    res['type'] = type
    res['time_complete'] = t
    res['stg_x'] = stg_coords[0]
    res['stg_y'] = stg_coords[1]
    res['stg_z'] = stg_coords[2]
    res['scan_x'] = scan_coords[0]
    res['scan_y'] = scan_coords[1]
    res['scan_z'] = scan_coords[2]

    return res

def main():
    w = setup_csv_writer(stdout)

    for i in range(5):
        l = make_csv_line(i)
        w.writerow(l)
        time.sleep(1)

if __name__ == '__main__':
    main()
