# Supplementary material for: A flexible framework for automated STED super-resolution microscopy
Source: Sci Rep. 2026 Jan 9;16:1323. doi: 10.1038/s41598-025-34247-1 (PMC12796198; doi:10.1038/s41598-025-34247-1)
Supplement: Supplementary file 2 — Supplementary Material 2 [file 41598_2025_34247_MOESM2_ESM.zip › hoerlteam-sted_automation-e9cfd8b/archive/Util/sift/util.py]

from PIL import Image
import numpy as np


def get_interval(x1, x2, steps):
        intervals = []
        dx = x2-x1
        intervals.append(x1)
        b = steps-1
        i = 1
        while i <= b:
            a = x1 + (i/b)*dx
            intervals.append(a)
            i += 1
        return intervals


def read_image_stack(path, correct16bit=False):
    """
    :param path: path to .tif file
    :return: stack of layers
    """
    image_file = Image.open(path)
    image_list = list()
    n = 0
    while True:
        (w, h) = image_file.size
        image_list.append(np.array(image_file.getdata()).reshape(h, w))
        n += 1
        try:
            image_file.seek(n)
        except:
            break

    res = np.dstack(image_list)
    if correct16bit:
        res = res - np.iinfo(np.int16).max - 1

    return res
