# Supplementary material for: A flexible framework for automated STED super-resolution microscopy
Source: Sci Rep. 2026 Jan 9;16:1323. doi: 10.1038/s41598-025-34247-1 (PMC12796198; doi:10.1038/s41598-025-34247-1)
Supplement: Supplementary file 2 — Supplementary Material 2 [file 41598_2025_34247_MOESM2_ESM.zip › hoerlteam-sted_automation-e9cfd8b/archive/ellipse_fit.ipynb]

# %% [code]
import numpy as np
from matplotlib import pyplot as plt
from matplotlib.patches import Ellipse
import os, sys
import PIL
from scipy import ndimage
from scipy.optimize import curve_fit, minimize, fmin_powell


%matplotlib inline

# %% [code]
def in_ellipse(xs_, params):
    xs = xs_[:,0]
    ys = xs_[:,1]
    xs_s = xs - params[0]
    ys_s = ys - params[1]
    a = (np.cos(params[4]) * xs_s + np.sin(params[4]) * ys_s)**2 / params[2]**2
    b = (np.sin(params[4]) * xs_s - np.cos(params[4]) * ys_s)**2 / params[3]**2
    return (a + b <= 1) * 1

def fit_ellipse(img):
    img = (img > 0) * 1
    print(img.max())
    xsiz, ysiz = img.shape
    params = [xsiz/2, ysiz/2, xsiz, ysiz, 0]
    xs = np.dstack(np.meshgrid(range(xsiz), range(ysiz), indexing='ij')).reshape((-1,2))
    print(xs)
    return minimize(lambda x : np.sum((img.ravel() - in_ellipse(xs, x))**2), params, method='Powell')
    

# %% [code]
xsiz = 100
ysiz = 100

xc = 10
yc = 50
a = 10
b = 20
rot = np.pi/4

xs = np.dstack(np.meshgrid(range(xsiz), range(ysiz), indexing='ij')).reshape((-1,2))

res = in_ellipse(xs, [xc, yc, a, b, rot]).reshape(100,100)


fig = plt.figure()
ax = fig.add_subplot(1,1,1)

plt.imshow(res)


ax.add_patch(Ellipse([yc, xc], a*2, b*2, 45, fill=False, color='white'))

plt.show()
os.getcwd()


pimg = PIL.Image.open('/Users/david/Desktop/ell.tif')
img = np.array(pimg.getdata(), np.uint8).reshape((400, 400))

fig = plt.figure()
ax = fig.add_subplot(1,1,1)

img2 = ndimage.label(img)[0]
plt.imshow(img2)
objs = ndimage.measurements.find_objects(img2)

for o in objs:
    imgtofit = img2[o]
    print(fit_ellipse(np.array(imgtofit, np.float)))
    params = fit_ellipse(np.array(imgtofit, np.float)).x
    x1 = params[1] + o[1].start
    y1 = params[0] + o[0].start
    ax.add_patch(Ellipse([y1, x1], params[3], params[2], params[4] / np.pi * 180, fill=False, color='white'))

# %% [code]


# %% [code]
np.dstack(np.meshgrid(range(xsiz), range(ysiz), indexing='ij')).reshape((-1,2))[:,0]
