# Supplementary material for: A flexible framework for automated STED super-resolution microscopy
Source: Sci Rep. 2026 Jan 9;16:1323. doi: 10.1038/s41598-025-34247-1 (PMC12796198; doi:10.1038/s41598-025-34247-1)
Supplement: Supplementary file 2 — Supplementary Material 2 [file 41598_2025_34247_MOESM2_ESM.zip › hoerlteam-sted_automation-e9cfd8b/archive/fix_log_csvs.ipynb]

# %% [code]
from csv import DictReader, DictWriter
from sys import stdout

def fix_csv(filename, outfilename=None, global_coords = None):
    
    if outfilename is None:
        outfilename = filename
    
    fieldnames = None
    rows = list()
    
    with open(filename, 'r') as fd:
        dr = DictReader(fd)
        fieldnames = dr.fieldnames
        for r in dr:
            rows.append(r)
            
    if not global_coords is None:
        for r in rows:
            r['stg_x'] = float(r['stg_x']) + global_coords[0]
            r['stg_y'] = float(r['stg_y']) + global_coords[1]
            r['stg_z'] = float(r['stg_z']) + global_coords[2]
            
    with open(outfilename, 'w') as fd:
        dw = DictWriter(fd, fieldnames, lineterminator='\n')
        dw.writeheader()
        dw.writerows(rows)
    


# %% [code]
fix_csv('/Users/RESOLFT/Desktop/AUTOMATION/6th_shipment_20161219/mixed_HS1345_HS2_B/GM_180sec_B/log.csv', global_coords=[11649.3e-6, -5182.4e-6, 1894.1e-6])
