# Supplementary material for: A flexible framework for automated STED super-resolution microscopy
Source: Sci Rep. 2026 Jan 9;16:1323. doi: 10.1038/s41598-025-34247-1 (PMC12796198; doi:10.1038/s41598-025-34247-1)
Supplement: Supplementary file 2 — Supplementary Material 2 [file 41598_2025_34247_MOESM2_ESM.zip › hoerlteam-sted_automation-e9cfd8b/archive/i16_blocking_run.ipynb]

# %% [code]
import specpy as sp

# %% [code]
i = sp.get_application()
print(i.version())

# create new measurement
i.create_measurement()
ms = i.active_measurement()

# %% [code]
# starts measurement, but errors afterwards, does not block
i.run(ms)

# %% [code]
# hacky fix

from threading import Semaphore

def blocking_imspector_run(imspector, measurement):
    '''
    since imspector.run(measurement) seems buggy a.t.m. and does not block,
    this wrapps it into a blocking call.
    
    also catches the 'bad cast' exception that seems to always happen
    '''
        
    sem = Semaphore()
    sem.acquire()
    imspector.connect_end(sem.release, 0)

    try:
        imspector.run(measurement)
    except RuntimeError as e:
        # bad cast error is always thrown, but measurement seems to work nonetheless
        # in that specific case, we ignore the error
        if str(e) == 'bad cast':
            pass
        else:
            raise

    sem.acquire()
    imspector.disconnect_end(sem.release, 0)

blocking_imspector_run(i, ms)
