# Supplementary material for: A flexible framework for automated STED super-resolution microscopy
Source: Sci Rep. 2026 Jan 9;16:1323. doi: 10.1038/s41598-025-34247-1 (PMC12796198; doi:10.1038/s41598-025-34247-1)
Supplement: Supplementary file 2 — Supplementary Material 2 [file 41598_2025_34247_MOESM2_ESM.zip › hoerlteam-sted_automation-e9cfd8b/archive/i16_channel_num_error.ipynb]

# %% [code]
import specpy as sp

i = sp.Imspector()
print(i.version(), sp.__version__)

# 1) MANUALLY create new measurement
# 2) add a channel in Imspector UI

# 3) save parameters
ms = i.active_measurement()
params = ms.parameters('')

# %% [code]
# 4) MANUALLY create new measurement (only one channel!)

# 5) try to set parameters -> error
ms = i.active_measurement()
ms.set_parameters('', params)
