# Supplementary material for: A flexible framework for automated STED super-resolution microscopy
Source: Sci Rep. 2026 Jan 9;16:1323. doi: 10.1038/s41598-025-34247-1 (PMC12796198; doi:10.1038/s41598-025-34247-1)
Supplement: Supplementary file 2 — Supplementary Material 2 [file 41598_2025_34247_MOESM2_ESM.zip › hoerlteam-sted_automation-e9cfd8b/archive/importMSR.py]

from loci.plugins import BF

"""
# manually import ImporterOptions, as the package name contains the "in" constant
ImporterOptions = __import__("loci.plugins.in.ImporterOptions", globals(), locals(), ['object'], -1)

def importMSR(path):
    '''
    open MSR files
    returns array of stacks
    '''

    try:
        io = ImporterOptions()
        io.setId(path)
        io.setOpenAllSeries(True)
        imps = BF.openImagePlus(io)
    except ImagePlus:
        IJ.log("ERROR while opening image file " + path)

    return (imps)
"""
