# Supplementary material for: A flexible framework for automated STED super-resolution microscopy
Source: Sci Rep. 2026 Jan 9;16:1323. doi: 10.1038/s41598-025-34247-1 (PMC12796198; doi:10.1038/s41598-025-34247-1)
Supplement: Supplementary file 2 — Supplementary Material 2 [file 41598_2025_34247_MOESM2_ESM.zip › hoerlteam-sted_automation-e9cfd8b/archive/linesync_test.ipynb]

# %% [code]
import json
import specpy as sp

# %% [code]
im = sp.Imspector()

# %% [code]
# get (and save) settings for
# xy-scan with frame sync

par_xy_file = 'c:/Users/RESOLFT/Desktop/ms_params.json'
par_xy = im.active_measurement().parameters('')

# we have to delete this as it does not exist in a new measurement?
#del par_xy['Measurement']['LoopMeasurement']

with open(par_xy_file, 'w') as fd:
    json.dump(par_xy, fd, indent=1)

# %% [code]
# get (and save) settings for
# xz-scan with line sync

par_xz_file = 'c:/Users/RESOLFT/Desktop/20180305_xz_test.json'
par_xz = im.active_measurement().parameters('')

# we have to delete this as it does not exist in a new measurement?
#del par_xz['Measurement']['LoopMeasurement']

with open(par_xz_file, 'w') as fd:
    json.dump(par_xy, fd, indent=1)

# %% [code]
im.create_measurement()
ms = im.active_measurement()
ms.set_parameters('', par_xy)
im.run(ms)

ms.set_parameters('', par_xz)
# manually set 
#ms.set_parameters('Measurement/axes/num_synced', 1)
im.run(ms)

ms.set_parameters('', par_xy)
im.run(ms)

# %% [code]
import specpy as sp

print(sp.__version__)
# > 1.1.8

# connect to Imspector and create new measurement
# (assuming the default sync setting is Frame sync)
im = sp.Imspector()
im.create_measurement()
ms = im.active_measurement()

print(ms.parameters('Measurement/axes/num_synced'))
# > 2 
# (Frame sync)

# change sync axis in parameter dict & update all parameters
par = ms.parameters('')
par['Measurement']['axes']['num_synced'] = 1
ms.set_parameters('', par)

print(ms.parameters('Measurement/axes/num_synced'))
# > 2
# (Frame sync)

# update just the num_synced parameter
ms.set_parameters('Measurement/axes/num_synced', 1)

print(ms.parameters('Measurement/axes/num_synced'))
# > 1
# (Line sync)

# switching to another measurement and the back to ms resets num_synced
im.create_measurement()
im.activate(ms)
print(ms.parameters('Measurement/axes/num_synced'))
# > 2 
# (Frame sync)

# %% [code]
def gen_mode_flag(mode_str):

        _mode_vals = {
        'x' : 0,
        'y' : 1,
        'z' : 2,
        't' : 3
        }

        if len(mode_str) > 4:
            return None
        res = 0
        for _ in range(3 - len(mode_str)):
            
            res = (res + 1) << 2
            res = (res + 1) << 2
        for i, c in enumerate(reversed(mode_str)):
            res = res << 2
            res = res + _mode_vals[c]
            if not i == len(mode_str) - 1:
                res = res << 2
        return res

# %% [code]
gen_mode_flag('xyz')

# %% [code]
import specpy as sp

print(sp.__version__)
# > 1.1.8

# connect to Imspector and create new measurement
im = sp.Imspector()
im.create_measurement()
ms = im.active_measurement()

# set to xyz mode and set a defined z length
ms.set_parameters('ExpControl/scan/range/mode', 528) # xyz
ms.set_parameters('ExpControl/scan/range/z/len', 1e-5) # set z fov len to 10um

# length is set as expected
print(ms.parameters('ExpControl/scan/range/z/len'))
# -> 1e-05

# switch to xy-mode -> z length is grayed out in UI
ms.set_parameters('ExpControl/scan/range/mode', 1296) # xy

# get parameters and change them to xyz-scan with different z-length
par = ms.parameters('')
par['ExpControl']['scan']['range']['mode'] = 528 # xyz
par['ExpControl']['scan']['range']['z']['len'] = 2e-5
par['Measurement']['axes']['scan_axes'] = ['ExpControl X', 'ExpControl Y', 'ExpControl Z', 'None']

# set whole parameter object
# fields that were grayed out are *NOT* changed!
# fields are activated *after* this call
ms.set_parameters('', par)
print(ms.parameters('ExpControl/scan/range/z/len'))
# -> 1e-05

# set all parameters again -> correct setting
ms.set_parameters('', par)
print(ms.parameters('ExpControl/scan/range/z/len'))
# -> 2e-05
