# Supplementary material for: A flexible framework for automated STED super-resolution microscopy
Source: Sci Rep. 2026 Jan 9;16:1323. doi: 10.1038/s41598-025-34247-1 (PMC12796198; doi:10.1038/s41598-025-34247-1)
Supplement: Supplementary file 2 — Supplementary Material 2 [file 41598_2025_34247_MOESM2_ESM.zip › hoerlteam-sted_automation-e9cfd8b/archive/plot_detections.ipynb]

# %% [code]
from display_util import *
from matplotlib import pyplot as plt

%matplotlib inline
plt.rcParams["figure.figsize"] = [10, 10]

# %% [code]


plot_files('C:\\Users\\RESOLFT\\Desktop\\AUTOMATION\\3rd_shipment_20160929\\k562_180sec\\tiffs', [1, 10], 0.8, 3)

# %% [code]


# %% [code]
plot_analysis_results('/Users/david/Desktop/6th_shipment_20161219/mixed_HBG2_HS2_B/GM_180sec_B_second/good/tiffs/', '/Users/david/Desktop/6th_shipment_20161219/mixed_HBG2_HS2_B/GM_180sec_B_second/good/out_multiscale.csv', [1, 20])

# %% [code]
