# Supplementary material for: A flexible framework for automated STED super-resolution microscopy
Source: Sci Rep. 2026 Jan 9;16:1323. doi: 10.1038/s41598-025-34247-1 (PMC12796198; doi:10.1038/s41598-025-34247-1)
Supplement: Supplementary file 2 — Supplementary Material 2 [file 41598_2025_34247_MOESM2_ESM.zip › hoerlteam-sted_automation-e9cfd8b/archive/quick_max_projection.ipynb]

# %% [code]
from specpy import *
import numpy as np

from matplotlib import pyplot as plt
%matplotlib inline
plt.rcParams['figure.figsize'] = [10,10]

# %% [code]
im = Imspector()
ms = im.active_measurement()
stack_names = ms.active_configuration().stack_names()

for stack_name in stack_names:
    img = ms.active_configuration().stack(stack_name).data()
    img = img.squeeze()
    plt.figure()
    plt.imshow(np.apply_along_axis(np.max, 0, img))
    plt.show()
