# Supplementary material for: A flexible framework for automated STED super-resolution microscopy
Source: Sci Rep. 2026 Jan 9;16:1323. doi: 10.1038/s41598-025-34247-1 (PMC12796198; doi:10.1038/s41598-025-34247-1)
Supplement: Supplementary file 2 — Supplementary Material 2 [file 41598_2025_34247_MOESM2_ESM.zip › hoerlteam-sted_automation-e9cfd8b/archive/resources/__init__.py]

import os

dummy_measurements = [os.path.join(__file__.rsplit(os.sep, 1)[0], 'dummy_{}channel.msr'.format(i)) for i in range(5)]
