# Supplementary material for: A flexible framework for automated STED super-resolution microscopy
Source: Sci Rep. 2026 Jan 9;16:1323. doi: 10.1038/s41598-025-34247-1 (PMC12796198; doi:10.1038/s41598-025-34247-1)
Supplement: Supplementary file 2 — Supplementary Material 2 [file 41598_2025_34247_MOESM2_ESM.zip › hoerlteam-sted_automation-e9cfd8b/archive/simple_bac_automation.ipynb]

# %% [code]
# IMPORTS
from specpy import *
from Util.coordinates import *
from Util.datastructures import *
from Util.tile_util import *
from Util.imspector_util import *
from Util.dot_detection.Fiji_coordinate_detection import *
from Util.coordinate_util import *
from Util.dot_detection.Fiji_dummy import *
from Util.dot_detection.Fiji_coordinate_detection import read_coords
import pprint
from Util import imspector_util
import time
from matplotlib import pyplot as plt
from skimage.feature import blob_dog, blob_log, blob_doh
from scipy import ndimage, spatial, stats
from spot_util import *
from display_util import *
%matplotlib inline

# %% [code]
# make results dir
f = 'C:/Users//RESOLFT/Desktop/AUTOMATION/BAC305_HS2_90sec_20160720/'
d = os.path.dirname(f)
if not os.path.exists(d):
    os.makedirs(d)

# %% [code]
# run the measurement
im = Imspector()

see = Settings()
see.load_from_file('C:/Users//RESOLFT/Desktop/ov.json')
coords = generate_grid_oop([0,0],[2e-3, 2e-3], [5e-5, 5e-5])
for c in coords:
    c.set_fov_len([5e-05, 5e-05, 1e-5])
   

#keep track of maximum z -> use that as next midplane
zpos = 0.0;
    
nm = datastructures.NameManagement(d)
nm.add_counter('field')
nm.add_counter('sted')

ms = None

for c in coords:
    
    offset_old = c.get_scan_offset()
    offset_old[2] = zpos
    c.set_offset_coords(offset_old)
    
    see.set_to_coordinates(c)
    
    
    name = nm.get_next_image_name('field')
    acquire_measurement_dummy(im, see, ms)
    ms = im.active_measurement()
    
    sites = single_finder(ms, pix_sig=3, threshold=0.8)
    
    # plot
    stack1 = ms.stack(0).data()[0,:,:,:]
    draw_detections_1c(stack1, sites, [1, 10], 0)
    plt.show()
    
    
    co = c.copy()
    
    corner = middle2corner(c.get_scan_offset(), c.get_fov_len())
    pixelsd = get_pixel_size(ms)
    actual_coords = corner2spot(corner, sites, pixelsd)
    
    # update focus
    zpos += focus_in_stack(ms.stack(0).data(), pixelsd[2])    
    
    ms.save_as(name)
    #im.close(ms)
    
    print(sites)
    
    see2 = Settings()
    see2.load_from_file('C:/Users//RESOLFT/Desktop/det_bac.json')
    
    nm.reset_counter('sted')
    
    for i in actual_coords:
        co.set_fov_len([3e-06, 3e-06, 3e-06])
        co.set_offset_coords(i)
        see2.set_to_coordinates(co)
        
        name = nm.get_next_image_name('sted')
        acquire_measurement_dummy(im, see2)
        
        ms = im.active_measurement()
        ms.save_as(name)
        #im.close(ms)

# %% [code]
im = Imspector()
ms = im.active_measurement()
plt.imshow(skimage.exposure.equalize_hist(ms.stack(0).data())[0,0,:,:])
single_finder(ms, pix_sig=3, threshold=0.02)
#skimage.exposure.equalize_hist(ms.stack(0).data())

# %% [code]
