# Supplementary material for: A flexible framework for automated STED super-resolution microscopy
Source: Sci Rep. 2026 Jan 9;16:1323. doi: 10.1038/s41598-025-34247-1 (PMC12796198; doi:10.1038/s41598-025-34247-1)
Supplement: Supplementary file 2 — Supplementary Material 2 [file 41598_2025_34247_MOESM2_ESM.zip › hoerlteam-sted_automation-e9cfd8b/archive/test.json]

{
    "Camera/AsyncReadMode": 0,
    "Camera/Binning": 65537,
    "Camera/BitDepth": 8,
    "Camera/Coldpix": 0,
    "Camera/ColdpixThresh": 0,
    "Camera/ColdpixValue": 0,
    "Camera/ExposureLen": 0.0,
    "Camera/ExposureOff": 0.0,
    "Camera/ExposureRes": 10,
    "Camera/ExposureTime": 100.0,
    "Camera/ExternalTrigger": 0,
    "Camera/FinishReadout": 1,
    "Camera/Flatfield": 0,
    "Camera/FrameTransfer": 0,
    "Camera/Hotpix": 0,
    "Camera/HotpixThresh": 0,
    "Camera/HotpixValue": 0,
    "Camera/IsActive": 0,
    "Camera/Magnification": 75.0,
    "Camera/RepetitionTime": 0.0,
    "Camera/SubtractBackground": 0,
    "Camera/TriggerEachExp": 0,
    "Camera/XLen": 0.0,
    "Camera/XOff": 0.0,
    "Camera/YLen": 0.0,
    "Camera/YOff": 0.0,
    "Camera/ZeroNegative": 1,
    "Camera/binning": 65537,
    "Camera/bitdepth": 8,
    "Camera/exposure_time/scan/end": 0.0001,
    "Camera/exposure_time/scan/start": 0.0001,
    "Camera/exposure_time/scan/steps": 1,
    "Camera/exposure_time/value": 0.1,
    "Camera/finish_before_restart": false,
    "Camera/fps": 15.000015,
    "Camera/gain": 260,
    "Camera/is_active": false,
    "Camera/prop_driver": "ImagingSourceCam Driver",
    "Camera/prop_version": 0,
    "Camera/readout_mode": 0,
    "Camera/repetition_time": 0.0,
    "Camera/roi/x/g_off": 0.0,
    "Camera/roi/x/keep_pixel_size": true,
    "Camera/roi/x/len": 7.936e-05,
    "Camera/roi/x/off": 0.0,
    "Camera/roi/x/psz": 6.2e-08,
    "Camera/roi/x/res": 1280,
    "Camera/roi/x/res_used": 0,
    "Camera/roi/y/g_off": 0.0,
    "Camera/roi/y/keep_pixel_size": true,
    "Camera/roi/y/len": 5.952e-05,
    "Camera/roi/y/off": 0.0,
    "Camera/roi/y/psz": 6.2e-08,
    "Camera/roi/y/res": 960,
    "Camera/roi/y/res_used": 0,
    "Camera/trigger/each_exposure": false,
    "Camera/trigger/external": false,
    "Camera/zero_negative_values": false,
    "EXC640/IsActive": 0,
    "EXC640/cw_mode": false,
    "EXC640/is_active": false,
    "EXC640/laser_on": true,
    "EXC640/power/auto_tune": false,
    "EXC640/power/cw_power": 50.0,
    "EXC640/power/tune": 10.0,
    "EXC640/prop_driver": "ALS Laser",
    "EXC640/prop_version": 1,
    "EXC640/trigger/rate_internal": 0.0,
    "EXC640/trigger/source": 1,
    "ExpControl/IsActive": 1,
    "ExpControl/detectors/pmt/gain_calibrated/0/calibration/name": "",
    "ExpControl/detectors/pmt/gain_calibrated/0/calibration/units": "",
    "ExpControl/detectors/pmt/gain_calibrated/0/value/calibrated": 0.4,
    "ExpControl/detectors/pmt/gain_calibrated/0/value/raw": 0.4,
    "ExpControl/detectors/pmt/gain_calibrated/1/calibration/name": "",
    "ExpControl/detectors/pmt/gain_calibrated/1/calibration/units": "",
    "ExpControl/detectors/pmt/gain_calibrated/1/value/calibrated": 0.0,
    "ExpControl/detectors/pmt/gain_calibrated/1/value/raw": 0.0,
    "ExpControl/detectors/pmt/gain_calibrated/2/calibration/name": "",
    "ExpControl/detectors/pmt/gain_calibrated/2/calibration/units": "",
    "ExpControl/detectors/pmt/gain_calibrated/2/value/calibrated": 0.0,
    "ExpControl/detectors/pmt/gain_calibrated/2/value/raw": 0.0,
    "ExpControl/detectors/pmt/gain_calibrated/3/calibration/name": "",
    "ExpControl/detectors/pmt/gain_calibrated/3/calibration/units": "",
    "ExpControl/detectors/pmt/gain_calibrated/3/value/calibrated": 0.0,
    "ExpControl/detectors/pmt/gain_calibrated/3/value/raw": 0.0,
    "ExpControl/directio/aoaux/0": 0.0,
    "ExpControl/directio/aoaux/1": 0.0,
    "ExpControl/directio/aoaux/2": 0.0,
    "ExpControl/gating/linesteps/chans_enabled/0": true,
    "ExpControl/gating/linesteps/chans_enabled/1": true,
    "ExpControl/gating/linesteps/chans_enabled/2": true,
    "ExpControl/gating/linesteps/chans_enabled/3": false,
    "ExpControl/gating/linesteps/chans_on/0/0": true,
    "ExpControl/gating/linesteps/chans_on/0/1": false,
    "ExpControl/gating/linesteps/chans_on/0/2": false,
    "ExpControl/gating/linesteps/chans_on/0/3": false,
    "ExpControl/gating/linesteps/chans_on/1/0": false,
    "ExpControl/gating/linesteps/chans_on/1/1": true,
    "ExpControl/gating/linesteps/chans_on/1/2": false,
    "ExpControl/gating/linesteps/chans_on/1/3": false,
    "ExpControl/gating/linesteps/chans_on/2/0": false,
    "ExpControl/gating/linesteps/chans_on/2/1": false,
    "ExpControl/gating/linesteps/chans_on/2/2": true,
    "ExpControl/gating/linesteps/chans_on/2/3": false,
    "ExpControl/gating/linesteps/chans_on/3/0": false,
    "ExpControl/gating/linesteps/chans_on/3/1": false,
    "ExpControl/gating/linesteps/chans_on/3/2": false,
    "ExpControl/gating/linesteps/chans_on/3/3": false,
    "ExpControl/gating/linesteps/chans_on/4/0": false,
    "ExpControl/gating/linesteps/chans_on/4/1": false,
    "ExpControl/gating/linesteps/chans_on/4/2": false,
    "ExpControl/gating/linesteps/chans_on/4/3": false,
    "ExpControl/gating/linesteps/chans_on/5/0": false,
    "ExpControl/gating/linesteps/chans_on/5/1": false,
    "ExpControl/gating/linesteps/chans_on/5/2": false,
    "ExpControl/gating/linesteps/chans_on/5/3": false,
    "ExpControl/gating/linesteps/chans_on/6/0": false,
    "ExpControl/gating/linesteps/chans_on/6/1": false,
    "ExpControl/gating/linesteps/chans_on/6/2": false,
    "ExpControl/gating/linesteps/chans_on/6/3": false,
    "ExpControl/gating/linesteps/chans_on/7/0": false,
    "ExpControl/gating/linesteps/chans_on/7/1": false,
    "ExpControl/gating/linesteps/chans_on/7/2": false,
    "ExpControl/gating/linesteps/chans_on/7/3": false,
    "ExpControl/gating/linesteps/laser_enabled/0": true,
    "ExpControl/gating/linesteps/laser_enabled/1": true,
    "ExpControl/gating/linesteps/laser_enabled/2": true,
    "ExpControl/gating/linesteps/laser_enabled/3": false,
    "ExpControl/gating/linesteps/laser_enabled/4": false,
    "ExpControl/gating/linesteps/laser_enabled/5": false,
    "ExpControl/gating/linesteps/laser_enabled/6": false,
    "ExpControl/gating/linesteps/laser_enabled/7": false,
    "ExpControl/gating/linesteps/laser_on/0/0": true,
    "ExpControl/gating/linesteps/laser_on/0/1": false,
    "ExpControl/gating/linesteps/laser_on/0/2": false,
    "ExpControl/gating/linesteps/laser_on/0/3": false,
    "ExpControl/gating/linesteps/laser_on/0/4": false,
    "ExpControl/gating/linesteps/laser_on/0/5": false,
    "ExpControl/gating/linesteps/laser_on/0/6": false,
    "ExpControl/gating/linesteps/laser_on/0/7": false,
    "ExpControl/gating/linesteps/laser_on/1/0": false,
    "ExpControl/gating/linesteps/laser_on/1/1": true,
    "ExpControl/gating/linesteps/laser_on/1/2": false,
    "ExpControl/gating/linesteps/laser_on/1/3": false,
    "ExpControl/gating/linesteps/laser_on/1/4": false,
    "ExpControl/gating/linesteps/laser_on/1/5": false,
    "ExpControl/gating/linesteps/laser_on/1/6": false,
    "ExpControl/gating/linesteps/laser_on/1/7": false,
    "ExpControl/gating/linesteps/laser_on/2/0": false,
    "ExpControl/gating/linesteps/laser_on/2/1": false,
    "ExpControl/gating/linesteps/laser_on/2/2": true,
    "ExpControl/gating/linesteps/laser_on/2/3": false,
    "ExpControl/gating/linesteps/laser_on/2/4": false,
    "ExpControl/gating/linesteps/laser_on/2/5": false,
    "ExpControl/gating/linesteps/laser_on/2/6": false,
    "ExpControl/gating/linesteps/laser_on/2/7": false,
    "ExpControl/gating/linesteps/laser_on/3/0": false,
    "ExpControl/gating/linesteps/laser_on/3/1": false,
    "ExpControl/gating/linesteps/laser_on/3/2": false,
    "ExpControl/gating/linesteps/laser_on/3/3": false,
    "ExpControl/gating/linesteps/laser_on/3/4": false,
    "ExpControl/gating/linesteps/laser_on/3/5": false,
    "ExpControl/gating/linesteps/laser_on/3/6": false,
    "ExpControl/gating/linesteps/laser_on/3/7": false,
    "ExpControl/gating/linesteps/laser_on/4/0": false,
    "ExpControl/gating/linesteps/laser_on/4/1": false,
    "ExpControl/gating/linesteps/laser_on/4/2": false,
    "ExpControl/gating/linesteps/laser_on/4/3": false,
    "ExpControl/gating/linesteps/laser_on/4/4": false,
    "ExpControl/gating/linesteps/laser_on/4/5": false,
    "ExpControl/gating/linesteps/laser_on/4/6": false,
    "ExpControl/gating/linesteps/laser_on/4/7": false,
    "ExpControl/gating/linesteps/laser_on/5/0": false,
    "ExpControl/gating/linesteps/laser_on/5/1": false,
    "ExpControl/gating/linesteps/laser_on/5/2": false,
    "ExpControl/gating/linesteps/laser_on/5/3": false,
    "ExpControl/gating/linesteps/laser_on/5/4": false,
    "ExpControl/gating/linesteps/laser_on/5/5": false,
    "ExpControl/gating/linesteps/laser_on/5/6": false,
    "ExpControl/gating/linesteps/laser_on/5/7": false,
    "ExpControl/gating/linesteps/laser_on/6/0": false,
    "ExpControl/gating/linesteps/laser_on/6/1": false,
    "ExpControl/gating/linesteps/laser_on/6/2": false,
    "ExpControl/gating/linesteps/laser_on/6/3": false,
    "ExpControl/gating/linesteps/laser_on/6/4": false,
    "ExpControl/gating/linesteps/laser_on/6/5": false,
    "ExpControl/gating/linesteps/laser_on/6/6": false,
    "ExpControl/gating/linesteps/laser_on/6/7": false,
    "ExpControl/gating/linesteps/laser_on/7/0": false,
    "ExpControl/gating/linesteps/laser_on/7/1": false,
    "ExpControl/gating/linesteps/laser_on/7/2": false,
    "ExpControl/gating/linesteps/laser_on/7/3": false,
    "ExpControl/gating/linesteps/laser_on/7/4": false,
    "ExpControl/gating/linesteps/laser_on/7/5": false,
    "ExpControl/gating/linesteps/laser_on/7/6": false,
    "ExpControl/gating/linesteps/laser_on/7/7": false,
    "ExpControl/gating/linesteps/on": true,
    "ExpControl/gating/linesteps/step_values/0": 1,
    "ExpControl/gating/linesteps/step_values/1": 1,
    "ExpControl/gating/linesteps/step_values/2": 1,
    "ExpControl/gating/linesteps/step_values/3": 1,
    "ExpControl/gating/linesteps/step_values/4": 1,
    "ExpControl/gating/linesteps/step_values/5": 1,
    "ExpControl/gating/linesteps/step_values/6": 1,
    "ExpControl/gating/linesteps/step_values/7": 1,
    "ExpControl/gating/linesteps/steps_active/0": true,
    "ExpControl/gating/linesteps/steps_active/1": true,
    "ExpControl/gating/linesteps/steps_active/2": true,
    "ExpControl/gating/linesteps/steps_active/3": false,
    "ExpControl/gating/linesteps/steps_active/4": false,
    "ExpControl/gating/linesteps/steps_active/5": false,
    "ExpControl/gating/linesteps/steps_active/6": false,
    "ExpControl/gating/linesteps/steps_active/7": false,
    "ExpControl/gating/linesteps/total_steps": 3,
    "ExpControl/gating/pixelsteps/chans_enabled/0": true,
    "ExpControl/gating/pixelsteps/chans_enabled/1": true,
    "ExpControl/gating/pixelsteps/chans_enabled/2": true,
    "ExpControl/gating/pixelsteps/chans_enabled/3": false,
    "ExpControl/gating/pixelsteps/chans_on/0/0": true,
    "ExpControl/gating/pixelsteps/chans_on/0/1": false,
    "ExpControl/gating/pixelsteps/chans_on/0/2": true,
    "ExpControl/gating/pixelsteps/chans_on/0/3": false,
    "ExpControl/gating/pixelsteps/chans_on/1/0": false,
    "ExpControl/gating/pixelsteps/chans_on/1/1": false,
    "ExpControl/gating/pixelsteps/chans_on/1/2": false,
    "ExpControl/gating/pixelsteps/chans_on/1/3": false,
    "ExpControl/gating/pixelsteps/chans_on/2/0": false,
    "ExpControl/gating/pixelsteps/chans_on/2/1": true,
    "ExpControl/gating/pixelsteps/chans_on/2/2": true,
    "ExpControl/gating/pixelsteps/chans_on/2/3": false,
    "ExpControl/gating/pixelsteps/chans_on/3/0": false,
    "ExpControl/gating/pixelsteps/chans_on/3/1": false,
    "ExpControl/gating/pixelsteps/chans_on/3/2": false,
    "ExpControl/gating/pixelsteps/chans_on/3/3": false,
    "ExpControl/gating/pixelsteps/chans_on/4/0": false,
    "ExpControl/gating/pixelsteps/chans_on/4/1": false,
    "ExpControl/gating/pixelsteps/chans_on/4/2": true,
    "ExpControl/gating/pixelsteps/chans_on/4/3": false,
    "ExpControl/gating/pixelsteps/chans_on/5/0": false,
    "ExpControl/gating/pixelsteps/chans_on/5/1": false,
    "ExpControl/gating/pixelsteps/chans_on/5/2": false,
    "ExpControl/gating/pixelsteps/chans_on/5/3": false,
    "ExpControl/gating/pixelsteps/chans_on/6/0": false,
    "ExpControl/gating/pixelsteps/chans_on/6/1": false,
    "ExpControl/gating/pixelsteps/chans_on/6/2": false,
    "ExpControl/gating/pixelsteps/chans_on/6/3": true,
    "ExpControl/gating/pixelsteps/chans_on/7/0": false,
    "ExpControl/gating/pixelsteps/chans_on/7/1": false,
    "ExpControl/gating/pixelsteps/chans_on/7/2": false,
    "ExpControl/gating/pixelsteps/chans_on/7/3": false,
    "ExpControl/gating/pixelsteps/laser_enabled/0": true,
    "ExpControl/gating/pixelsteps/laser_enabled/1": true,
    "ExpControl/gating/pixelsteps/laser_enabled/2": true,
    "ExpControl/gating/pixelsteps/laser_enabled/3": false,
    "ExpControl/gating/pixelsteps/laser_enabled/4": false,
    "ExpControl/gating/pixelsteps/laser_enabled/5": false,
    "ExpControl/gating/pixelsteps/laser_enabled/6": false,
    "ExpControl/gating/pixelsteps/laser_enabled/7": false,
    "ExpControl/gating/pixelsteps/laser_on/0/0": true,
    "ExpControl/gating/pixelsteps/laser_on/0/1": false,
    "ExpControl/gating/pixelsteps/laser_on/0/2": true,
    "ExpControl/gating/pixelsteps/laser_on/0/3": false,
    "ExpControl/gating/pixelsteps/laser_on/0/4": false,
    "ExpControl/gating/pixelsteps/laser_on/0/5": false,
    "ExpControl/gating/pixelsteps/laser_on/0/6": false,
    "ExpControl/gating/pixelsteps/laser_on/0/7": false,
    "ExpControl/gating/pixelsteps/laser_on/1/0": false,
    "ExpControl/gating/pixelsteps/laser_on/1/1": false,
    "ExpControl/gating/pixelsteps/laser_on/1/2": true,
    "ExpControl/gating/pixelsteps/laser_on/1/3": false,
    "ExpControl/gating/pixelsteps/laser_on/1/4": false,
    "ExpControl/gating/pixelsteps/laser_on/1/5": false,
    "ExpControl/gating/pixelsteps/laser_on/1/6": false,
    "ExpControl/gating/pixelsteps/laser_on/1/7": false,
    "ExpControl/gating/pixelsteps/laser_on/2/0": false,
    "ExpControl/gating/pixelsteps/laser_on/2/1": true,
    "ExpControl/gating/pixelsteps/laser_on/2/2": true,
    "ExpControl/gating/pixelsteps/laser_on/2/3": false,
    "ExpControl/gating/pixelsteps/laser_on/2/4": false,
    "ExpControl/gating/pixelsteps/laser_on/2/5": false,
    "ExpControl/gating/pixelsteps/laser_on/2/6": false,
    "ExpControl/gating/pixelsteps/laser_on/2/7": false,
    "ExpControl/gating/pixelsteps/laser_on/3/0": false,
    "ExpControl/gating/pixelsteps/laser_on/3/1": false,
    "ExpControl/gating/pixelsteps/laser_on/3/2": true,
    "ExpControl/gating/pixelsteps/laser_on/3/3": false,
    "ExpControl/gating/pixelsteps/laser_on/3/4": false,
    "ExpControl/gating/pixelsteps/laser_on/3/5": false,
    "ExpControl/gating/pixelsteps/laser_on/3/6": false,
    "ExpControl/gating/pixelsteps/laser_on/3/7": false,
    "ExpControl/gating/pixelsteps/laser_on/4/0": false,
    "ExpControl/gating/pixelsteps/laser_on/4/1": false,
    "ExpControl/gating/pixelsteps/laser_on/4/2": false,
    "ExpControl/gating/pixelsteps/laser_on/4/3": true,
    "ExpControl/gating/pixelsteps/laser_on/4/4": false,
    "ExpControl/gating/pixelsteps/laser_on/4/5": false,
    "ExpControl/gating/pixelsteps/laser_on/4/6": false,
    "ExpControl/gating/pixelsteps/laser_on/4/7": false,
    "ExpControl/gating/pixelsteps/laser_on/5/0": false,
    "ExpControl/gating/pixelsteps/laser_on/5/1": false,
    "ExpControl/gating/pixelsteps/laser_on/5/2": false,
    "ExpControl/gating/pixelsteps/laser_on/5/3": false,
    "ExpControl/gating/pixelsteps/laser_on/5/4": false,
    "ExpControl/gating/pixelsteps/laser_on/5/5": false,
    "ExpControl/gating/pixelsteps/laser_on/5/6": false,
    "ExpControl/gating/pixelsteps/laser_on/5/7": false,
    "ExpControl/gating/pixelsteps/laser_on/6/0": false,
    "ExpControl/gating/pixelsteps/laser_on/6/1": false,
    "ExpControl/gating/pixelsteps/laser_on/6/2": false,
    "ExpControl/gating/pixelsteps/laser_on/6/3": false,
    "ExpControl/gating/pixelsteps/laser_on/6/4": true,
    "ExpControl/gating/pixelsteps/laser_on/6/5": false,
    "ExpControl/gating/pixelsteps/laser_on/6/6": false,
    "ExpControl/gating/pixelsteps/laser_on/6/7": false,
    "ExpControl/gating/pixelsteps/laser_on/7/0": false,
    "ExpControl/gating/pixelsteps/laser_on/7/1": false,
    "ExpControl/gating/pixelsteps/laser_on/7/2": false,
    "ExpControl/gating/pixelsteps/laser_on/7/3": false,
    "ExpControl/gating/pixelsteps/laser_on/7/4": false,
    "ExpControl/gating/pixelsteps/laser_on/7/5": false,
    "ExpControl/gating/pixelsteps/laser_on/7/6": false,
    "ExpControl/gating/pixelsteps/laser_on/7/7": false,
    "ExpControl/gating/pixelsteps/on": false,
    "ExpControl/gating/pixelsteps/time_values/0": 1e-05,
    "ExpControl/gating/pixelsteps/time_values/1": 2e-06,
    "ExpControl/gating/pixelsteps/time_values/2": 1e-05,
    "ExpControl/gating/pixelsteps/time_values/3": 2e-06,
    "ExpControl/gating/pixelsteps/time_values/4": 1e-05,
    "ExpControl/gating/pixelsteps/time_values/5": 2e-06,
    "ExpControl/gating/pixelsteps/time_values/6": 1e-05,
    "ExpControl/gating/pixelsteps/time_values/7": 2e-06,
    "ExpControl/gating/pixelsteps/times_active/0": true,
    "ExpControl/gating/pixelsteps/times_active/1": true,
    "ExpControl/gating/pixelsteps/times_active/2": true,
    "ExpControl/gating/pixelsteps/times_active/3": true,
    "ExpControl/gating/pixelsteps/times_active/4": false,
    "ExpControl/gating/pixelsteps/times_active/5": false,
    "ExpControl/gating/pixelsteps/times_active/6": false,
    "ExpControl/gating/pixelsteps/times_active/7": false,
    "ExpControl/gating/pixelsteps/total_time": 2.4e-05,
    "ExpControl/gating/pulses/count_chan/delay/0": 1e-09,
    "ExpControl/gating/pulses/count_chan/delay/1": 1e-09,
    "ExpControl/gating/pulses/count_chan/delay/2": 7.8125e-10,
    "ExpControl/gating/pulses/count_chan/delay/3": 7.8125e-10,
    "ExpControl/gating/pulses/count_chan/gateon/0": true,
    "ExpControl/gating/pulses/count_chan/gateon/1": true,
    "ExpControl/gating/pulses/count_chan/gateon/2": true,
    "ExpControl/gating/pulses/count_chan/gateon/3": true,
    "ExpControl/gating/pulses/count_chan/on/0/0": false,
    "ExpControl/gating/pulses/count_chan/on/0/1": false,
    "ExpControl/gating/pulses/count_chan/on/0/2": false,
    "ExpControl/gating/pulses/count_chan/on/0/3": false,
    "ExpControl/gating/pulses/count_chan/on/1/0": false,
    "ExpControl/gating/pulses/count_chan/on/1/1": false,
    "ExpControl/gating/pulses/count_chan/on/1/2": false,
    "ExpControl/gating/pulses/count_chan/on/1/3": false,
    "ExpControl/gating/pulses/count_chan/on/2/0": false,
    "ExpControl/gating/pulses/count_chan/on/2/1": false,
    "ExpControl/gating/pulses/count_chan/on/2/2": false,
    "ExpControl/gating/pulses/count_chan/on/2/3": false,
    "ExpControl/gating/pulses/count_chan/on/3/0": false,
    "ExpControl/gating/pulses/count_chan/on/3/1": false,
    "ExpControl/gating/pulses/count_chan/on/3/2": false,
    "ExpControl/gating/pulses/count_chan/on/3/3": false,
    "ExpControl/gating/pulses/count_chan/width/0": 8e-09,
    "ExpControl/gating/pulses/count_chan/width/1": 8e-09,
    "ExpControl/gating/pulses/count_chan/width/2": 8e-09,
    "ExpControl/gating/pulses/count_chan/width/3": 8e-09,
    "ExpControl/gating/pulses/do_gates": true,
    "ExpControl/gating/pulses/do_steps": false,
    "ExpControl/gating/pulses/pulse_chan/delay/0": 0.0,
    "ExpControl/gating/pulses/pulse_chan/delay/1": 0.0,
    "ExpControl/gating/pulses/pulse_chan/delay/2": -0.0,
    "ExpControl/gating/pulses/pulse_chan/delay/3": 0.0,
    "ExpControl/gating/pulses/pulse_chan/enable/0": true,
    "ExpControl/gating/pulses/pulse_chan/enable/1": true,
    "ExpControl/gating/pulses/pulse_chan/enable/2": true,
    "ExpControl/gating/pulses/pulse_chan/enable/3": true,
    "ExpControl/gating/pulses/pulse_chan/on/0/0": false,
    "ExpControl/gating/pulses/pulse_chan/on/0/1": false,
    "ExpControl/gating/pulses/pulse_chan/on/0/2": false,
    "ExpControl/gating/pulses/pulse_chan/on/0/3": false,
    "ExpControl/gating/pulses/pulse_chan/on/1/0": false,
    "ExpControl/gating/pulses/pulse_chan/on/1/1": false,
    "ExpControl/gating/pulses/pulse_chan/on/1/2": false,
    "ExpControl/gating/pulses/pulse_chan/on/1/3": false,
    "ExpControl/gating/pulses/pulse_chan/on/2/0": false,
    "ExpControl/gating/pulses/pulse_chan/on/2/1": false,
    "ExpControl/gating/pulses/pulse_chan/on/2/2": false,
    "ExpControl/gating/pulses/pulse_chan/on/2/3": false,
    "ExpControl/gating/pulses/pulse_chan/on/3/0": false,
    "ExpControl/gating/pulses/pulse_chan/on/3/1": false,
    "ExpControl/gating/pulses/pulse_chan/on/3/2": false,
    "ExpControl/gating/pulses/pulse_chan/on/3/3": false,
    "ExpControl/gating/pulses/pulse_chan/output/0": 0,
    "ExpControl/gating/pulses/pulse_chan/output/1": 1,
    "ExpControl/gating/pulses/pulse_chan/output/2": 3,
    "ExpControl/gating/pulses/pulse_chan/output/3": 4,
    "ExpControl/gating/pulses/steps": 1,
    "ExpControl/gating/pulses/sync/delay": 3e-08,
    "ExpControl/gating/pulses/sync/extfreq/0": 40000230.0,
    "ExpControl/gating/pulses/sync/extfreq/1": 0.0,
    "ExpControl/gating/pulses/sync/freq": 40000000.0,
    "ExpControl/gating/pulses/sync/source": 0,
    "ExpControl/gating/tcspc/channel_displayed": 0,
    "ExpControl/gating/tcspc/channels/0/flim/beg": 0.0,
    "ExpControl/gating/tcspc/channels/0/flim/len": 0.0,
    "ExpControl/gating/tcspc/channels/0/flim/len_used": 0.0,
    "ExpControl/gating/tcspc/channels/0/flim/psz": 0.0,
    "ExpControl/gating/tcspc/channels/0/flim/psz_used": 0.0,
    "ExpControl/gating/tcspc/channels/0/flim/res": 0,
    "ExpControl/gating/tcspc/channels/0/flim/res_used": 0,
    "ExpControl/gating/tcspc/channels/0/mode": 0,
    "ExpControl/gating/tcspc/channels/0/stream": "fpga",
    "ExpControl/gating/tcspc/channels/1/flim/beg": 0.0,
    "ExpControl/gating/tcspc/channels/1/flim/len": 0.0,
    "ExpControl/gating/tcspc/channels/1/flim/len_used": 0.0,
    "ExpControl/gating/tcspc/channels/1/flim/psz": 0.0,
    "ExpControl/gating/tcspc/channels/1/flim/psz_used": 0.0,
    "ExpControl/gating/tcspc/channels/1/flim/res": 0,
    "ExpControl/gating/tcspc/channels/1/flim/res_used": 0,
    "ExpControl/gating/tcspc/channels/1/mode": 0,
    "ExpControl/gating/tcspc/channels/1/stream": "fpga",
    "ExpControl/gating/tcspc/channels/2/flim/beg": 0.0,
    "ExpControl/gating/tcspc/channels/2/flim/len": 0.0,
    "ExpControl/gating/tcspc/channels/2/flim/len_used": 0.0,
    "ExpControl/gating/tcspc/channels/2/flim/psz": 0.0,
    "ExpControl/gating/tcspc/channels/2/flim/psz_used": 0.0,
    "ExpControl/gating/tcspc/channels/2/flim/res": 0,
    "ExpControl/gating/tcspc/channels/2/flim/res_used": 0,
    "ExpControl/gating/tcspc/channels/2/mode": 0,
    "ExpControl/gating/tcspc/channels/2/stream": "fpga",
    "ExpControl/gating/tcspc/channels/3/flim/beg": 0.0,
    "ExpControl/gating/tcspc/channels/3/flim/len": 0.0,
    "ExpControl/gating/tcspc/channels/3/flim/len_used": 0.0,
    "ExpControl/gating/tcspc/channels/3/flim/psz": 0.0,
    "ExpControl/gating/tcspc/channels/3/flim/psz_used": 0.0,
    "ExpControl/gating/tcspc/channels/3/flim/res": 0,
    "ExpControl/gating/tcspc/channels/3/flim/res_used": 0,
    "ExpControl/gating/tcspc/channels/3/mode": 0,
    "ExpControl/gating/tcspc/channels/3/stream": "fpga",
    "ExpControl/gating/tcspc/same_settings_for_all": true,
    "ExpControl/is_active": true,
    "ExpControl/lasers/power_calibrated/0/calibration/name": "",
    "ExpControl/lasers/power_calibrated/0/calibration/units": "",
    "ExpControl/lasers/power_calibrated/0/value/calibrated": 1.3,
    "ExpControl/lasers/power_calibrated/0/value/raw": 1.3,
    "ExpControl/lasers/power_calibrated/1/calibration/name": "AI AOM 0-5V",
    "ExpControl/lasers/power_calibrated/1/calibration/units": "%",
    "ExpControl/lasers/power_calibrated/1/value/calibrated": 40.0,
    "ExpControl/lasers/power_calibrated/1/value/raw": 2.0,
    "ExpControl/lasers/power_calibrated/2/calibration/name": "AI AOM 0-5V",
    "ExpControl/lasers/power_calibrated/2/calibration/units": "%",
    "ExpControl/lasers/power_calibrated/2/value/calibrated": 4.0,
    "ExpControl/lasers/power_calibrated/2/value/raw": 0.2,
    "ExpControl/lasers/power_calibrated/3/calibration/name": "",
    "ExpControl/lasers/power_calibrated/3/calibration/units": "",
    "ExpControl/lasers/power_calibrated/3/value/calibrated": 0.0,
    "ExpControl/lasers/power_calibrated/3/value/raw": 0.0,
    "ExpControl/lasers/power_calibrated/4/calibration/name": "",
    "ExpControl/lasers/power_calibrated/4/calibration/units": "",
    "ExpControl/lasers/power_calibrated/4/value/calibrated": 0.0,
    "ExpControl/lasers/power_calibrated/4/value/raw": 0.0,
    "ExpControl/lasers/power_calibrated/5/calibration/name": "",
    "ExpControl/lasers/power_calibrated/5/calibration/units": "",
    "ExpControl/lasers/power_calibrated/5/value/calibrated": 0.0,
    "ExpControl/lasers/power_calibrated/5/value/raw": 0.0,
    "ExpControl/lasers/power_calibrated/6/calibration/name": "",
    "ExpControl/lasers/power_calibrated/6/calibration/units": "",
    "ExpControl/lasers/power_calibrated/6/value/calibrated": 0.0,
    "ExpControl/lasers/power_calibrated/6/value/raw": 0.0,
    "ExpControl/lasers/power_calibrated/7/calibration/name": "",
    "ExpControl/lasers/power_calibrated/7/calibration/units": "",
    "ExpControl/lasers/power_calibrated/7/value/calibrated": 0.0,
    "ExpControl/lasers/power_calibrated/7/value/raw": 0.0,
    "ExpControl/prop_driver": "AIFpgaV2 Driver",
    "ExpControl/prop_version": 7,
    "ExpControl/rescue/channel_displayed": 0,
    "ExpControl/rescue/channels/0/LTh/0": 0,
    "ExpControl/rescue/channels/0/LTh/1": 0,
    "ExpControl/rescue/channels/0/LTh/2": 0,
    "ExpControl/rescue/channels/0/LTh/3": 0,
    "ExpControl/rescue/channels/0/LTh_times/0": 0.0,
    "ExpControl/rescue/channels/0/LTh_times/1": 0.0,
    "ExpControl/rescue/channels/0/LTh_times/2": 0.0,
    "ExpControl/rescue/channels/0/LTh_times/3": 0.0,
    "ExpControl/rescue/channels/0/UTh_threshold": 0,
    "ExpControl/rescue/channels/0/UTh_use": false,
    "ExpControl/rescue/channels/0/auto_blank": false,
    "ExpControl/rescue/channels/0/blanking/0": false,
    "ExpControl/rescue/channels/0/blanking/1": false,
    "ExpControl/rescue/channels/0/blanking/2": false,
    "ExpControl/rescue/channels/0/blanking/3": false,
    "ExpControl/rescue/channels/0/blanking/4": false,
    "ExpControl/rescue/channels/0/blanking/5": false,
    "ExpControl/rescue/channels/0/blanking/6": false,
    "ExpControl/rescue/channels/0/blanking/7": false,
    "ExpControl/rescue/channels/0/data_handling/max_reached": 0,
    "ExpControl/rescue/channels/0/data_handling/threshold_not_reached": 0,
    "ExpControl/rescue/channels/0/num_LTh": 0,
    "ExpControl/rescue/channels/0/on": false,
    "ExpControl/rescue/channels/1/LTh/0": 0,
    "ExpControl/rescue/channels/1/LTh/1": 0,
    "ExpControl/rescue/channels/1/LTh/2": 0,
    "ExpControl/rescue/channels/1/LTh/3": 0,
    "ExpControl/rescue/channels/1/LTh_times/0": 0.0,
    "ExpControl/rescue/channels/1/LTh_times/1": 0.0,
    "ExpControl/rescue/channels/1/LTh_times/2": 0.0,
    "ExpControl/rescue/channels/1/LTh_times/3": 0.0,
    "ExpControl/rescue/channels/1/UTh_threshold": 0,
    "ExpControl/rescue/channels/1/UTh_use": false,
    "ExpControl/rescue/channels/1/auto_blank": false,
    "ExpControl/rescue/channels/1/blanking/0": false,
    "ExpControl/rescue/channels/1/blanking/1": false,
    "ExpControl/rescue/channels/1/blanking/2": false,
    "ExpControl/rescue/channels/1/blanking/3": false,
    "ExpControl/rescue/channels/1/blanking/4": false,
    "ExpControl/rescue/channels/1/blanking/5": false,
    "ExpControl/rescue/channels/1/blanking/6": false,
    "ExpControl/rescue/channels/1/blanking/7": false,
    "ExpControl/rescue/channels/1/data_handling/max_reached": 0,
    "ExpControl/rescue/channels/1/data_handling/threshold_not_reached": 0,
    "ExpControl/rescue/channels/1/num_LTh": 0,
    "ExpControl/rescue/channels/1/on": false,
    "ExpControl/rescue/channels/2/LTh/0": 0,
    "ExpControl/rescue/channels/2/LTh/1": 0,
    "ExpControl/rescue/channels/2/LTh/2": 0,
    "ExpControl/rescue/channels/2/LTh/3": 0,
    "ExpControl/rescue/channels/2/LTh_times/0": 0.0,
    "ExpControl/rescue/channels/2/LTh_times/1": 0.0,
    "ExpControl/rescue/channels/2/LTh_times/2": 0.0,
    "ExpControl/rescue/channels/2/LTh_times/3": 0.0,
    "ExpControl/rescue/channels/2/UTh_threshold": 0,
    "ExpControl/rescue/channels/2/UTh_use": false,
    "ExpControl/rescue/channels/2/auto_blank": false,
    "ExpControl/rescue/channels/2/blanking/0": false,
    "ExpControl/rescue/channels/2/blanking/1": false,
    "ExpControl/rescue/channels/2/blanking/2": false,
    "ExpControl/rescue/channels/2/blanking/3": false,
    "ExpControl/rescue/channels/2/blanking/4": false,
    "ExpControl/rescue/channels/2/blanking/5": false,
    "ExpControl/rescue/channels/2/blanking/6": false,
    "ExpControl/rescue/channels/2/blanking/7": false,
    "ExpControl/rescue/channels/2/data_handling/max_reached": 0,
    "ExpControl/rescue/channels/2/data_handling/threshold_not_reached": 0,
    "ExpControl/rescue/channels/2/num_LTh": 0,
    "ExpControl/rescue/channels/2/on": false,
    "ExpControl/rescue/channels/3/LTh/0": 0,
    "ExpControl/rescue/channels/3/LTh/1": 0,
    "ExpControl/rescue/channels/3/LTh/2": 0,
    "ExpControl/rescue/channels/3/LTh/3": 0,
    "ExpControl/rescue/channels/3/LTh_times/0": 0.0,
    "ExpControl/rescue/channels/3/LTh_times/1": 0.0,
    "ExpControl/rescue/channels/3/LTh_times/2": 0.0,
    "ExpControl/rescue/channels/3/LTh_times/3": 0.0,
    "ExpControl/rescue/channels/3/UTh_threshold": 0,
    "ExpControl/rescue/channels/3/UTh_use": false,
    "ExpControl/rescue/channels/3/auto_blank": false,
    "ExpControl/rescue/channels/3/blanking/0": false,
    "ExpControl/rescue/channels/3/blanking/1": false,
    "ExpControl/rescue/channels/3/blanking/2": false,
    "ExpControl/rescue/channels/3/blanking/3": false,
    "ExpControl/rescue/channels/3/blanking/4": false,
    "ExpControl/rescue/channels/3/blanking/5": false,
    "ExpControl/rescue/channels/3/blanking/6": false,
    "ExpControl/rescue/channels/3/blanking/7": false,
    "ExpControl/rescue/channels/3/data_handling/max_reached": 0,
    "ExpControl/rescue/channels/3/data_handling/threshold_not_reached": 0,
    "ExpControl/rescue/channels/3/num_LTh": 0,
    "ExpControl/rescue/channels/3/on": false,
    "ExpControl/scan/detsel/detsel/0": "PMT1",
    "ExpControl/scan/detsel/detsel/1": "PMT1",
    "ExpControl/scan/detsel/detsel/2": "PMT1",
    "ExpControl/scan/detsel/detsel/3": "APD2",
    "ExpControl/scan/dwelltime": 1e-05,
    "ExpControl/scan/line_frequency": 119.047619,
    "ExpControl/scan/range/delay_adjustment": 0.0,
    "ExpControl/scan/range/elliptical": false,
    "ExpControl/scan/range/keep_pixel_size": true,
    "ExpControl/scan/range/line_accu": 1,
    "ExpControl/scan/range/lock_aspect_ratio": true,
    "ExpControl/scan/range/magnification": 100.0,
    "ExpControl/scan/range/mode": 1296,
    "ExpControl/scan/range/orientation/0": 0.0,
    "ExpControl/scan/range/orientation/1": 0.0,
    "ExpControl/scan/range/orientation/2": 0.0,
    "ExpControl/scan/range/square_pixels": true,
    "ExpControl/scan/range/t/len": 0.0,
    "ExpControl/scan/range/t/psz": 0.0,
    "ExpControl/scan/range/t/res": 512,
    "ExpControl/scan/range/t/res_used": 512,
    "ExpControl/scan/range/x/g_off": 0.0,
    "ExpControl/scan/range/x/keep_pixel_size": true,
    "ExpControl/scan/range/x/len": 5e-05,
    "ExpControl/scan/range/x/off": -2.299999778e-06,
    "ExpControl/scan/range/x/psz": 1e-07,
    "ExpControl/scan/range/x/res": 500,
    "ExpControl/scan/range/x/res_used": 500,
    "ExpControl/scan/range/y/g_off": 0.0,
    "ExpControl/scan/range/y/keep_pixel_size": true,
    "ExpControl/scan/range/y/len": 5.63e-05,
    "ExpControl/scan/range/y/off": 6.000000212e-07,
    "ExpControl/scan/range/y/psz": 1e-07,
    "ExpControl/scan/range/y/res": 563,
    "ExpControl/scan/range/y/res_used": 563,
    "ExpControl/scan/range/z/g_off": 3.78e-06,
    "ExpControl/scan/range/z/keep_pixel_size": true,
    "ExpControl/scan/range/z/len": 3.99e-06,
    "ExpControl/scan/range/z/off": 0.0,
    "ExpControl/scan/range/z/psz": 3e-08,
    "ExpControl/scan/range/z/res": 133,
    "ExpControl/scan/range/z/res_used": 133,
    "ExpControl/three_d/modules/0/mrs/position/calibration/name": "MRS Calibration",
    "ExpControl/three_d/modules/0/mrs/position/calibration/units": "%",
    "ExpControl/three_d/modules/0/mrs/position/value/calibrated": 0.0,
    "ExpControl/three_d/modules/0/mrs/position/value/raw": 0.0,
    "ExpControl/three_d/modules/1/mrs/position/calibration/name": "",
    "ExpControl/three_d/modules/1/mrs/position/calibration/units": "",
    "ExpControl/three_d/modules/1/mrs/position/value/calibrated": 0.0,
    "ExpControl/three_d/modules/1/mrs/position/value/raw": 0.0,
    "ExpControl/trigger/frametrig_use": false,
    "MRS/IsActive": 0,
    "MRS/is_active": false,
    "MRS/prop_driver": "SK Advanced MRS Driver",
    "MRS/prop_version": 1,
    "MRS/stage_position": 0.0,
    "Measurement/LoopMeasurement": 1,
    "Measurement/MeasTime": "Tuesday, June 14 2016  15:16:52",
    "Measurement/axes/bidirectional_scan": false,
    "Measurement/axes/num_synced": 2,
    "Measurement/axes/permanent_add": false,
    "Measurement/axes/rewind_axis": 0,
    "Measurement/axes/scan_axes/0": "ExpControl X",
    "Measurement/axes/scan_axes/1": "ExpControl Y",
    "Measurement/axes/scan_axes/2": "None",
    "Measurement/axes/scan_axes/3": "None",
    "Measurement/axes/scan_res/0": 500,
    "Measurement/axes/scan_res/1": 563,
    "Measurement/axes/scan_res/2": 0,
    "Measurement/axes/scan_res/3": 0,
    "Measurement/axes/split_axis": 0,
    "Measurement/axes/split_num_steps": 2,
    "Measurement/axes/split_type": 0,
    "Measurement/axes/update_axis": 0,
    "Measurement/axes/update_step": 1,
    "Measurement/propset_id": 0,
    "Measurement/propset_label": "meas01",
    "MultiIO/IsActive": 0,
    "MultiIO/ao/0": 0.0,
    "MultiIO/ao/1": 0.2,
    "MultiIO/ao/10": 0.0,
    "MultiIO/ao/11": 4.6,
    "MultiIO/ao/12": 0.0,
    "MultiIO/ao/13": 1.0,
    "MultiIO/ao/14": 0.0,
    "MultiIO/ao/15": 0.0,
    "MultiIO/ao/2": 2.0,
    "MultiIO/ao/3": 0.0,
    "MultiIO/ao/4": 5.0,
    "MultiIO/ao/5": 1.3,
    "MultiIO/ao/6": 1.0,
    "MultiIO/ao/7": 0.002,
    "MultiIO/ao/8": 0.0,
    "MultiIO/ao/9": 0.0,
    "MultiIO/dio/0": false,
    "MultiIO/dio/1": false,
    "MultiIO/dio/2": true,
    "MultiIO/dio/3": true,
    "MultiIO/dio/4": true,
    "MultiIO/dio/5": true,
    "MultiIO/dio/6": true,
    "MultiIO/dio/7": true,
    "MultiIO/is_active": false,
    "MultiIO/prop_driver": "Redlab Driver",
    "MultiIO/prop_version": 0,
    "OlympusIX/IsActive": 1,
    "OlympusIX/is_active": true,
    "OlympusIX/light_path/aux_deck/mirror": "",
    "OlympusIX/light_path/aux_deck/shutter": false,
    "OlympusIX/light_path/main_deck/mirror": "none::none::4",
    "OlympusIX/light_path/main_deck/shutter": true,
    "OlympusIX/light_path/objlens": "100X_NA1.4_oil_UPLSAPO100XO",
    "OlympusIX/light_path/trans_illum": 0.0,
    "OlympusIX/light_path/viewport": 1,
    "OlympusIX/prop_driver": "OlympusIX Microscope",
    "OlympusIX/prop_version": 1,
    "OlympusIX/scanrange/x/offset": 0.0,
    "OlympusIX/scanrange/y/offset": 0.0,
    "OlympusIX/scanrange/z/g_off": 0.00189979,
    "OlympusIX/scanrange/z/len": 2.002716037e-08,
    "OlympusIX/scanrange/z/off": -0.0,
    "Pellicle/IsActive": 1,
    "Pellicle/is_active": true,
    "Pellicle/pos_measurement": 1,
    "Pellicle/prop_driver": "Thorlabs MFF001 Flipper",
    "Pellicle/prop_version": 0,
    "Pinhole/IsActive": 1,
    "Pinhole/is_active": true,
    "Pinhole/pinhole_size": -1.0,
    "Pinhole/pinhole_size_au": 0.5,
    "Pinhole/prop_driver": "Thorlabs MPH16 Pinhole",
    "Pinhole/prop_version": 0,
    "Pinhole/wheel_position": 6774,
    "SLM/IsActive": 0,
    "SLM/is_active": false,
    "SLM/prop_driver": "Hamamatsu SLM Driver",
    "SLM/prop_version": 1,
    "SLM/slm/correction_image": "C:\\Imspector\\config\\SLM\\LSH0700996\\CAL_LSH0700996_780nm.bmp",
    "SLM/slm/twopi_gray_level": 205,
    "STED775/IsActive": 0,
    "STED775/is_active": false,
    "STED775/laser_on": true,
    "STED775/power": 0.051,
    "STED775/prop_driver": "MPB Laser",
    "STED775/prop_version": 0,
    "Sync/BinsLeft": 0,
    "Sync/BinsRight": 0,
    "Sync/DwellTime": 1.0,
    "Sync/Invert0": 0,
    "Sync/Invert1": 0,
    "Sync/Invert2": 0,
    "Sync/Invert3": 0,
    "Sync/IsActive": 1,
    "Sync/Len0": 1.0,
    "Sync/Len1": 1.0,
    "Sync/Len2": 1.0,
    "Sync/ManualAxis": 0,
    "Sync/ManualCycle": 0,
    "Sync/ManualLabels": "",
    "Sync/Master": 0,
    "Sync/Res0": 1,
    "Sync/Res1": 1,
    "Sync/Res2": 1,
    "Sync/Syncax0": 0,
    "Sync/Syncax1": 0,
    "Sync/Syncax2": 0,
    "Sync/Syncax3": 0,
    "Sync/TTLWait": 10.0,
    "Sync/TTLWaitFinal": 10.0,
    "Sync/TTLWaitFinalAfter": 0.0,
    "Sync/TTLafter": "0",
    "Sync/TTLstr": "#0 - 0 - 0 - h1,l1 - 0::>0 - 0 - 0 - 0 - h1,l1 - 0",
    "Sync/Timeout": 0,
    "Sync/is_active": true,
    "Sync/prop_driver": "SyncDriver Driver",
    "Sync/prop_version": 0
}
