# Supplementary material for: A flexible framework for automated STED super-resolution microscopy
Source: Sci Rep. 2026 Jan 9;16:1323. doi: 10.1038/s41598-025-34247-1 (PMC12796198; doi:10.1038/s41598-025-34247-1)
Supplement: Supplementary file 2 — Supplementary Material 2 [file 41598_2025_34247_MOESM2_ESM.zip › hoerlteam-sted_automation-e9cfd8b/archive/test_specpy_for_students.ipynb]

# %% [code]
import specpy

# connect to imspector
im = specpy.get_application()

# %% [code]
# run current measurement from code
im.run(im.active_measurement())

# %% [code]
import numpy as np
from matplotlib import pyplot as plt

# get image data as numpy array
ms = im.active_measurement()
img = ms.stack(1).data()

# plot
fig, ax = plt.subplots(figsize=(8,8))
ax.imshow(np.squeeze(img), cmap='afmhot')

# %% [code]
# get a parameter, e.g. x offset (position)
x_offset = im.active_measurement().parameters('ExpControl/scan/range/x/off')
x_offset

# %% [code]
# increase x offset by 10 micron
im.active_measurement().set_parameters('ExpControl/scan/range/x/off', x_offset - 10e-6)
