# Supplementary material for: A flexible framework for automated STED super-resolution microscopy
Source: Sci Rep. 2026 Jan 9;16:1323. doi: 10.1038/s41598-025-34247-1 (PMC12796198; doi:10.1038/s41598-025-34247-1)
Supplement: Supplementary file 2 — Supplementary Material 2 [file 41598_2025_34247_MOESM2_ESM.zip › hoerlteam-sted_automation-e9cfd8b/archive/test_xml_metadata_parsing.ipynb]

# %% [code]
import msr
from xml.etree import ElementTree

# %% [code]
filename = 'C:/Users/david/Desktop/msr-test-files/2889b245416cd9783c627f413caa45c9_overview_1_detail_0.msr'

with msr.OBFFile(filename) as reader:
    meta = reader.stack_footers[0].tag_dictionary
    et = ElementTree.fromstring(meta['imspector'])

# get all element types present in XML
types = set()
for elem in et.find('hwr').iter():
    types.add(elem.attrib['type'])
types

# %% [code]
from pipeline2.utils.xml_metadata import handle_xml_element

handle_xml_element(et.find('doc'))

# %% [code]
from h5py import File
import json

file_h5 = 'C:/Users/david/Desktop/msr-test-files/6542d40dcd6ed1833ed868ac060f73a1.h5'
file_msr = 'C:/Users/david/Desktop/msr-test-files/6542d40dcd6ed1833ed868ac060f73a1_field_0_sted_0.msr'

with msr.OBFFile(file_msr) as reader:
    meta = reader.stack_footers[0].tag_dictionary
    et = ElementTree.fromstring(meta['imspector'])
    meta_from_msr = handle_xml_element(et.find('doc'))

with File(file_h5, 'r') as f:
    meta_from_h5 = json.loads(f['experiment/field0_sted0/0'].attrs['measurement_meta'])

# %% [code]
from pipeline2.util import diff_dicts

diff_dicts(meta_from_h5, meta_from_msr)

# %% [code]
from pipeline2.util import filter_dict

k = 'Pinhole/size_used_au'
filter_dict(meta_from_msr, k, False), filter_dict(meta_from_h5, k, False), et.find('doc/' + k).text
