# Supplementary material for: A flexible framework for automated STED super-resolution microscopy
Source: Sci Rep. 2026 Jan 9;16:1323. doi: 10.1038/s41598-025-34247-1 (PMC12796198; doi:10.1038/s41598-025-34247-1)
Supplement: Supplementary file 2 — Supplementary Material 2 [file 41598_2025_34247_MOESM2_ESM.zip › hoerlteam-sted_automation-e9cfd8b/archive/tiling_test.ipynb]

# %% [code]
from itertools import repeat

import numpy as np
from matplotlib import pyplot as plt

# %% [code]
def centered_tiles_1d(center_position, length, n_tiles, overlap):

    # integer steps
    x = np.arange(np.ceil(-n_tiles / 2), np.ceil(n_tiles / 2))
    # times distance considering overlap
    x *= length * (1 - overlap)

    # offset by half a tile of even number of tiles
    if not (n_tiles % 2):
        x += length * (1 - overlap) / 2

    x += center_position
    return x

centered_tiles_1d(0, 1.0, 4, 0.1)

# %% [code]
def minmax_tiles_1d(min_position, max_position, length, overlap):

    # center of range
    center_position = (min_position + max_position) / 2

    # necessary number of tiles
    total_length = max_position - min_position
    n_tiles = np.ceil(total_length / (length * (1 - overlap))) + 1

    return centered_tiles_1d(center_position, length, n_tiles, overlap)

minmax_tiles_1d(-1.5, 1, 1, 0.1)


# %% [code]
def alternate_axes(arr, alternate_along_axis, axes_to_alternate, offset=1):

    # wrap single axis to alternate
    if np.isscalar(axes_to_alternate):
        axes_to_alternate = (axes_to_alternate, )

    # copy arr as to not modify input
    arr=arr.copy()

    # select every second position along the axis to alternate on
    selection = tuple(slice(offset,s,2) if i==alternate_along_axis else slice(s) for i,s in enumerate(arr.shape))

    # perform inversion of the axes to alternate
    # note the clumsy slice(s, -(s+1), -1) seems to be necessary to represent [::-1] indexing
    alternation_selection = tuple(slice(s, -(s+1), -1) if i in axes_to_alternate else slice(s) for i,s in enumerate(arr[selection].shape))

    # perform actual alternation
    arr[selection] = arr[selection][alternation_selection]

    return arr

arr = np.array([[1,2,3], [4,5,6]])
alternate_axes(arr, 1, 0)


# %% [code]
def centered_tiles(center_position, length, n_tiles, overlap, snake_rows=True):

    # repeat length, n_tiles, overlap if only scalar value is provided
    if np.isscalar(length):
        length = repeat(length)
    if np.isscalar(n_tiles):
        n_tiles = repeat(n_tiles)
    if np.isscalar(overlap):
        overlap = repeat(overlap)

    grid = np.meshgrid(*(centered_tiles_1d(x, l, n, o) for x, l, n, o in zip(center_position, length, n_tiles, overlap)), indexing='ij')
    grid = np.stack(grid, -1)

    if snake_rows :
        # alternate along rows
        grid = alternate_axes(grid, 0, 1)

    return grid.reshape((-1, len(center_position)))

centered_tiles([0,0], 1, (3,2), 0.1, True)

# %% [code]
def minmax_tiles(min_position, max_position, length, overlap, snake_rows=True):

    # repeat length, overlap if only scalar value is provided
    if np.isscalar(length):
        length = repeat(length)
    if np.isscalar(overlap):
        overlap = repeat(overlap)

    grid = np.meshgrid(*(minmax_tiles_1d(mi, ma, l, o) for mi, ma, l, o in zip(min_position, max_position, length, overlap)), indexing='ij')
    grid = np.stack(grid, -1)

    if snake_rows :
        # alternate along rows
        grid = alternate_axes(grid, 0, 1)

    return grid.reshape((-1, len(min_position)))

minmax_tiles([-1,-1], [1, 1], 1, 0.1, True)
