# Supplementary material for: A flexible framework for automated STED super-resolution microscopy
Source: Sci Rep. 2026 Jan 9;16:1323. doi: 10.1038/s41598-025-34247-1 (PMC12796198; doi:10.1038/s41598-025-34247-1)
Supplement: Supplementary file 2 — Supplementary Material 2 [file 41598_2025_34247_MOESM2_ESM.zip › hoerlteam-sted_automation-e9cfd8b/autosted/callback_buildingblocks/__init__.py]

from autosted.callback_buildingblocks.coordinate_value_wrappers import (
    MultipleScanOffsetsSettingsGenerator,
    ScanFieldSettingsGenerator,
    StageOffsetsSettingsGenerator,
    ScanOffsetsSettingsGenerator,
    ValuesToSettingsDictCallback,
    ZDCOffsetSettingsGenerator,
)

from autosted.callback_buildingblocks.data_selection import (
    NewestDataSelector,
    NewestSettingsSelector,
)

from autosted.callback_buildingblocks.parameter_filtering import (
    LocationKeeper,
    LocationRemover,
    ParameterFilter,
)

from autosted.callback_buildingblocks.regular_position_generators import (
    PositionListOffsetGenerator,
    SpiralOffsetGenerator,
)

from autosted.callback_buildingblocks.repetition import (
    ResultsRepeater,
    ValueCombinationsGenerator,
)

from autosted.callback_buildingblocks.static_settings import (
    DifferentFirstFOVSettingsGenerator,
    FOVSettingsGenerator,
    JSONSettingsLoader,
    PinholeSizeSettingsGenerator,
    ScanModeSettingsGenerator,
)

from autosted.callback_buildingblocks.stitched_data_selection import (
    StitchedNewestDataSelector,
)

from autosted.callback_buildingblocks.value_wrappers import (
    SimpleManualOffset,
    LocalizationNumberFilter,
    BoundingBoxLocationGrouper,
)
