# Supplementary material for: A flexible framework for automated STED super-resolution microscopy
Source: Sci Rep. 2026 Jan 9;16:1323. doi: 10.1038/s41598-025-34247-1 (PMC12796198; doi:10.1038/s41598-025-34247-1)
Supplement: Supplementary file 2 — Supplementary Material 2 [file 41598_2025_34247_MOESM2_ESM.zip › hoerlteam-sted_automation-e9cfd8b/autosted/callback_buildingblocks/parameter_filtering.py]

from copy import deepcopy

from autosted.utils.dict_utils import (
    merge_dicts,
    remove_path_from_dict,
    get_path_from_dict,
    generate_nested_dict,
)
from autosted.utils.parameter_constants import LOCATION_PARAMETERS


class ParameterFilter:

    def __init__(
        self,
        wrapped_callback,
        remove_parameters=True,
        acquisition_parameters=None,
        hardware_parameters=None,
    ):
        """
        Base class for filtering the updates generated by a wrapped callback, either by removing
        a set of parameters or by keeping only those parameters.

        Parameters
        ----------
        wrapped_callback: callable that returns a list of lists of (measurement updates, hardware updates) dicts
        remove_parameters (bool): whether to remove or keep parameters from updates
        measurement_parameters (iterable of str): parameter keys to keep or remove from measurement updates
        hardware_parameters (iterable of str): parameter keys to keep or remove from hardware updates
        """
        self.wrapped_callback = wrapped_callback
        self.acquisition_parameters = acquisition_parameters
        self.hardware_parameters = hardware_parameters
        self.remove_parameters_flag = remove_parameters

    def keep_parameters(self):
        new_updates = []
        # go over updates for each measurement created by callback
        for measurement_parameters_old in self.wrapped_callback():
            measurement_parameters_new = []
            # a measurement consists of multiple configurations, go over those
            for (
                acquisition_updates_old,
                hardware_updates_old,
            ) in measurement_parameters_old:
                # make new empty update dicts if we have to discard anything, else keep old ones
                acquisition_updates_new = (
                    {}
                    if self.acquisition_parameters is not None
                    else acquisition_updates_old
                )
                hardware_updates_new = (
                    {} if self.hardware_parameters is not None else hardware_updates_old
                )
                # if we need to update acquisition parameters, go over parameters to keep
                # and add them (with value from wrapped update) to new updates
                if self.acquisition_parameters is not None:
                    for acquisition_update_key in self.acquisition_parameters:
                        old_value = get_path_from_dict(
                            acquisition_updates_old, acquisition_update_key, False
                        )
                        acquisition_updates_new = merge_dicts(
                            acquisition_updates_new,
                            (
                                generate_nested_dict(old_value, acquisition_update_key)
                                if old_value is not None
                                else {}
                            ),
                        )
                # if we need to update hardware parameters, go over parameters to keep
                # and add them (with value from wrapped update) to new updates
                if self.hardware_parameters is not None:
                    for hardware_update_key in self.hardware_parameters:
                        old_value = get_path_from_dict(
                            hardware_updates_old, hardware_update_key, False
                        )
                        hardware_updates_new = merge_dicts(
                            hardware_updates_new,
                            (
                                generate_nested_dict(old_value, hardware_update_key)
                                if old_value is not None
                                else {}
                            ),
                        )
                measurement_parameters_new.append(
                    (acquisition_updates_new, hardware_updates_new)
                )
            new_updates.append(measurement_parameters_new)
        return new_updates

    def remove_parameters(self):
        new_updates = []
        # go over updates for each measurement created by callback
        for measurement_parameters_old in self.wrapped_callback():
            measurement_parameters_new = []
            # a measurement consists of multiple configurations, go over those
            for (
                acquisition_updates_old,
                hardware_updates_old,
            ) in measurement_parameters_old:
                # we start with the old updates
                # NOTE: deepcopy probably not necessary here, maybe remove?
                acquisition_updates_new = deepcopy(acquisition_updates_old)
                hardware_updates_new = deepcopy(hardware_updates_old)
                # if we need to remove parameters from acquisition updates, drop them from new update dict
                if self.acquisition_parameters is not None:
                    for acquisition_update_key in self.acquisition_parameters:
                        acquisition_updates_new = remove_path_from_dict(
                            acquisition_updates_new, acquisition_update_key
                        )
                        if acquisition_updates_new is None:
                            acquisition_updates_new = {}
                # if we need to remove parameters from hardware updates, drop them from new update dict
                if self.hardware_parameters is not None:
                    for hardware_update_key in self.hardware_parameters:
                        hardware_updates_new = remove_path_from_dict(
                            hardware_updates_new, hardware_update_key
                        )
                        if hardware_updates_new is None:
                            hardware_updates_new = {}
                measurement_parameters_new.append(
                    (acquisition_updates_new, hardware_updates_new)
                )
            new_updates.append(measurement_parameters_new)
        return new_updates

    def __call__(self):
        if self.remove_parameters_flag:
            return self.remove_parameters()
        else:
            return self.keep_parameters()


class LocationKeeper(ParameterFilter):
    """
    This wrapper can be used to keep just the location-related updates from the
    output of a settings generation callback.
    It will replace acquisition update dicts with a new, empty, dictionary
    and only add location-related updates
    """

    def __init__(self, wrapped_callback):
        """
        Parameters
        ----------
        wrapped_callback: callable that returns a list of lists of (measurement updates, hardware updates) dicts
        """
        super().__init__(
            wrapped_callback,
            remove_parameters=False,
            acquisition_parameters=LOCATION_PARAMETERS,
        )


class LocationRemover(ParameterFilter):
    """
    This wrapper can be used to remove location-related updates from the output
    of a settings generation callback.
    It will remove the corresponding settings from every acquisition update dict
    and leave the rest as-is.
    """

    def __init__(self, wrapped_callback):
        """
        Parameters
        ----------
        wrapped_callback: callable that returns a list of lists of (measurement updates, hardware updates) dicts
        """
        super().__init__(
            wrapped_callback,
            remove_parameters=True,
            acquisition_parameters=LOCATION_PARAMETERS,
        )
