# Supplementary material for: A flexible framework for automated STED super-resolution microscopy
Source: Sci Rep. 2026 Jan 9;16:1323. doi: 10.1038/s41598-025-34247-1 (PMC12796198; doi:10.1038/s41598-025-34247-1)
Supplement: Supplementary file 2 — Supplementary Material 2 [file 41598_2025_34247_MOESM2_ESM.zip › hoerlteam-sted_automation-e9cfd8b/autosted/callback_buildingblocks/static_settings.py]

import warnings
from pathlib import Path
import json
from functools import reduce
from itertools import cycle
from operator import add
from typing import Sequence

from autosted.utils.dict_utils import (
    generate_nested_dict,
    remove_path_from_dict,
    merge_dicts,
)
from autosted.utils.parameter_constants import (
    FOV_LENGTH_PARAMETERS,
    PIXEL_SIZE_PARAMETERS,
)


class FOVSettingsGenerator:
    """
    SettingsGenerator to set field of view (FOV) to defined length and pixel size.

    Parameters
    ----------
    lengths : iterable of 3d-vectors
        lengths of the FOVs to image
    pixel_sizes : iterable of 3d-vectors
        pixel sizes of FOVs to image
    as_measurements: boolean
        if more than one FOV is specified: whether to create multiple `measurements` or
        multiple `configurations` in one measurement
    """

    def __init__(self, lengths=None, pixel_sizes=None, as_measurements=True):

        # check if parameters are list of lists (or None), wrap single list
        if lengths is not None and not isinstance(lengths[0], Sequence):
            lengths = [lengths]
        if pixel_sizes is not None and not isinstance(pixel_sizes[0], Sequence):
            pixel_sizes = [pixel_sizes]

        self.lengths = lengths
        self.pixel_sizes = pixel_sizes
        self.as_measurements = as_measurements

    paths_fov_len = FOV_LENGTH_PARAMETERS
    paths_pixel_size = PIXEL_SIZE_PARAMETERS

    def __call__(self):

        # if neither lengths nor pixel sizes are given, return single empty update
        if (self.lengths is None) and (self.pixel_sizes is None):
            return [[({}, {})]]

        res = []

        lengths = self.lengths
        pixel_sizes = self.pixel_sizes

        if self.lengths is None:
            lengths = [[None] * len(pixel_size_i) for pixel_size_i in self.pixel_sizes]
        if self.pixel_sizes is None:
            pixel_sizes = [[None] * len(lengths_i) for lengths_i in self.lengths]

        for l, psz in zip(lengths, pixel_sizes):
            res_measurement_i = {}
            paths = cycle(zip(self.paths_fov_len, self.paths_pixel_size))
            for l_i, psz_i in zip(l, psz):
                path_l, path_psz = next(paths)
                if l_i is not None:
                    res_measurement_i = merge_dicts(
                        res_measurement_i, generate_nested_dict(l_i, path_l)
                    )
                if psz_i is not None:
                    res_measurement_i = merge_dicts(
                        res_measurement_i, generate_nested_dict(psz_i, path_psz)
                    )
            res.append([(res_measurement_i, {})])

        # return either list of single element lists of parameter pairs (multiple measurements @ 1 configuration)
        # or a list containing one list of all pairs (1 measurement @ multiple configurations)
        if self.as_measurements:
            return res
        else:
            return [reduce(add, res)]


class DifferentFirstFOVSettingsGenerator(FOVSettingsGenerator):
    """
    SettingsGenerator to set field of view (FOV) to defined length and pixel size.
    A separate length can be set for the first FOV (e.g. to scan a larger z stack
    to find focus if multiple runs happen automatically after each other)

    Parameters
    ----------
    lengths : iterable of 3d-vectors
        lengths of the FOVs to image
    pixel_sizes : iterable of 3d-vectors
        pixel sizes of FOVs to image
    first_lengths: iterable of 3d-vectors, optional
        lengths of the first FOV
    as_measurements: boolean
        if more than one FOV is specified: whether to create multiple `measurements` or
        multiple `configurations` in one measurement
    """

    def __init__(
        self, lengths=None, pixel_sizes=None, first_lengths=None, as_measurements=True
    ):
        self.first_measurement = True
        super().__init__(lengths, pixel_sizes, as_measurements)

        # wrap single vector first_lengths in list if necessary
        if first_lengths is not None and not isinstance(first_lengths[0], Sequence):
            first_lengths = [first_lengths]

        self.first_lengths = self.lengths if first_lengths is None else first_lengths

    def __call__(self):
        if self.first_measurement:
            lens_temp = self.lengths
            self.lengths = self.first_lengths
        res = super().__call__()
        if self.first_measurement:
            self.lengths = lens_temp
            self.first_measurement = False
        return res


class ScanModeSettingsGenerator:
    """
    SettingsGenerator to set the scan mode (e.g xy, xyz, xy,...)

    Parameters
    ----------

    modes: iterable of strings
        the mode strings, e.g. 'xy'
    as_measurements: boolean
        if more than one FOV is specified: whether to create multiple `measurements` or
        multiple `configurations` in one measurement
    """

    def __init__(self, modes, as_measurements=True):

        # if only one mode sting is given, wrap in list
        if isinstance(modes, str):
            modes = [modes]
        self.modes = modes

        self.as_measurements = as_measurements

    def __call__(self):
        res = []

        for mode in self.modes:
            resD = {}

            # old-style with mode flag
            # NOTE: should be redundant, but will be dropped anyway so we leave it in
            resD = merge_dicts(
                resD,
                generate_nested_dict(
                    ScanModeSettingsGenerator.gen_mode_flag(mode), self._path_scanmode_flag
                ),
            )

            # new with just string
            resD = merge_dicts(
                resD,
                generate_nested_dict(
                    mode, self._path_scanmode
                ),
            )

            resD = merge_dicts(
                resD,
                generate_nested_dict(
                    [
                        (
                            "ExpControl {}".format(mode[i].upper())
                            if i < len(mode)
                            else "None"
                        )
                        for i in range(4)
                    ],
                    self._path_axes,
                ),
            )

            # z-cut -> sync line
            # FIXME: this causes weird problems in xz cut followed by any other image
            # therefore, we removed it for the time being...
            """
            if len(mode) == 2 and 'z' in mode.lower():
                resD = update_dicts(resD, gen_json(1, 'Measurement/axes/num_synced'))
            """
            res.append([(resD, {})])

        if self.as_measurements:
            return res
        else:
            return [reduce(add, res)]

    _path_scanmode = "ExpControl/scan/range/scanmode"
    _path_scanmode_flag = "ExpControl/scan/range/mode"
    _path_axes = "Measurement/axes/scan_axes"

    @staticmethod
    def gen_mode_flag(mode_str):

        _mode_vals = {"x": 0, "y": 1, "z": 2, "t": 3}

        if len(mode_str) > 4:
            return None
        res = 0
        for _ in range(3 - len(mode_str)):
            res = (res + 1) << 2
            res = (res + 1) << 2
        for i, c in enumerate(reversed(mode_str)):
            res = res << 2
            res = res + _mode_vals[c]
            if not i == len(mode_str) - 1:
                res = res << 2
        return res


class JSONSettingsLoader:
    """
    load settings from JSON
    """

    # parameters to remove from measurement parameter dicts because they caused problems
    parameters_to_drop = [
        "/Measurement/LoopMeasurement",
        "/Measurement/ResumeIdx",  # remove, otherwise Imspector complains that those parameters do not exist (yet?)
        "/Measurement/propset_id",  # remove, otherwise we will always use a set propset
    ]

    def __init__(
        self,
        measurement_config_sources,
        hardware_config_sources=None,
        as_measurements=False,
    ):
        """
        SettingsGenerator that returns settings saved to a JSON file or from given dict.

        Parameters
        ----------
        measurement_config_sources: str / dict or sequence of str / dict
            filename of JSON-format parameters or already loaded dict. Optionally multiple in list
        hardware_config_sources: str / dict or sequence of str / dict (optional)
            like measurement_config_sources, but for hardware parameters.
            May be left as None to not return any hardware parameter updates
        as_measurements: bool
            How to handle multiple sources of updates:
            if True, this will return multiple parameter updates (measurements),
            each containing parameters from one of the given sources
            if False (default), returns one update containing multiple configurations
        """
        self.measurement_configs = []
        self.as_measurements = as_measurements

        # allow single config -> wrap in list
        if isinstance(measurement_config_sources, (str, Path, dict)):
            measurement_config_sources = [measurement_config_sources]

        for measurement_config_source in measurement_config_sources:
            if isinstance(measurement_config_source, (str, Path)):
                with open(measurement_config_source, "r") as fd:
                    measurement_config_loaded = json.load(fd)
            elif isinstance(measurement_config_source, dict):
                measurement_config_loaded = measurement_config_source
            else:
                raise ValueError(
                    "configuration should be either a valid filename or an already loaded dict"
                )

            # remove parameters known to cause problems
            for parameter_to_drop in self.parameters_to_drop:
                measurement_config_loaded = remove_path_from_dict(
                    measurement_config_loaded, parameter_to_drop
                )

            self.measurement_configs.append(measurement_config_loaded)

        self.hardware_configs = []

        # option 1: no hardware configs provided, leave empty
        if hardware_config_sources is None:
            for _ in range(len(self.measurement_configs)):
                self.hardware_configs.append(dict())

        # option 2: load hardware configs
        else:

            if isinstance(hardware_config_sources, (str, Path, dict)):
                hardware_config_sources = [hardware_config_sources]

            if len(hardware_config_sources) != len(self.measurement_configs):
                raise ValueError(
                    "length of settings and measurement configs do not match"
                )

            for hardware_config_source in hardware_config_sources:
                if isinstance(hardware_config_source, (str, Path)):
                    with open(hardware_config_source, "r") as fd:
                        hardware_config_loaded = json.load(fd)
                elif isinstance(hardware_config_source, dict):
                    hardware_config_loaded = hardware_config_source
                else:
                    raise ValueError(
                        "configuration should be either a valid filename or an already loaded dict"
                    )

                self.hardware_configs.append(hardware_config_loaded)

    def __call__(self):
        res = []
        if self.as_measurements:
            for i in range(len(self.measurement_configs)):
                res.append([(self.measurement_configs[i], self.hardware_configs[i])])
        else:
            res_inner = []
            for i in range(len(self.measurement_configs)):
                res_inner.append(
                    (self.measurement_configs[i], self.hardware_configs[i])
                )
            res.append(res_inner)
        return res


class PinholeSizeSettingsGenerator:
    """
    SettingsGenerator to adjust the pinhole size
    """

    valid_pinhole_sizes = (
        25e-6,
        30e-6,
        35e-6,
        40e-6,
        45e-6,
        50e-6,
        60e-6,
        70e-6,
        80e-6,
        90e-6,
        100e-6,
        125e-6,
        200e-6,
        300e-6,
        1000e-6,
        2000e-6,
    )
    pinhole_size_setting_path = "Pinhole/pinhole_size"

    def __init__(self, pinhole_size):
        if pinhole_size not in self.valid_pinhole_sizes:
            warnings.warn(
                "Pinhole size {} is not in valid sizes, will result in default size.".format(
                    pinhole_size
                )
            )
        self.pinhole_size = pinhole_size

    def __call__(self):
        settings = [
            [
                (
                    generate_nested_dict(
                        self.pinhole_size, self.pinhole_size_setting_path
                    ),
                    {},
                )
            ]
        ]
        return settings
