# Supplementary material for: A flexible framework for automated STED super-resolution microscopy
Source: Sci Rep. 2026 Jan 9;16:1323. doi: 10.1038/s41598-025-34247-1 (PMC12796198; doi:10.1038/s41598-025-34247-1)
Supplement: Supplementary file 2 — Supplementary Material 2 [file 41598_2025_34247_MOESM2_ESM.zip › hoerlteam-sted_automation-e9cfd8b/autosted/callback_buildingblocks/stitched_data_selection.py]

import numpy as np

from calmutils.stitching import stitch
from calmutils.stitching.fusion import fuse_image
from calmutils.stitching.transform_helpers import translation_matrix
from calmutils.stitching.phase_correlation import get_axes_aligned_bbox
from calmutils.misc.bounding_boxes import get_overlap_bounding_box

from autosted.callback_buildingblocks.data_selection import NewestDataSelector
from autosted.data import MeasurementData
from autosted.utils.coordinate_utils import virtual_bbox_from_settings
from autosted.utils.coordinate_utils import approximate_pixel_shift_from_settings
from autosted.utils.coordinate_utils import get_offset_parameters_defaults
from autosted.utils.coordinate_utils import refill_ignored_dimensions
from autosted.utils.dict_utils import (
    merge_dicts,
    generate_nested_dict,
    get_parameter_value_array_from_dict,
)
from autosted.utils.parameter_constants import (
    FOV_LENGTH_PARAMETERS,
    PIXEL_SIZE_PARAMETERS,
)


class StitchedNewestDataSelector(NewestDataSelector):
    """
    Callback that will select the newest MeasurementData of a given level and
    return virtually stitched data with all neighboring images of the same level
    """

    def __init__(
        self,
        pipeline=None,
        level=None,
        channel=0,
        configuration=0,
        offset_parameters="scan",
        register_tiles=True,
    ):
        super().__init__(pipeline, level)
        self.channel = channel
        self.configuration = configuration

        self.offset_parameter_paths, inverted_dimensions = (
            get_offset_parameters_defaults(offset_parameters)
        )
        self.offset_directions = np.where(inverted_dimensions, -1, 1)

        self.register_tiles = register_tiles
        # background value for areas with no images in fusion
        # by setting it to an "unnatural number" like -1, we can distinguish areas that are not imaged yet
        self.background_value = -1

    def __call__(self):

        # get the newest data, return None if not present
        data_newest = super().__call__()
        if data_newest is None:
            return None

        # get shape, singleton dimensions from reference image
        reference_shape = data_newest.data[self.configuration][self.channel].shape[1:]
        singleton_dims = [s == 1 for s in reference_shape]

        # virtual bbox of reference
        settings_reference = data_newest.measurement_settings[self.configuration]
        min_r, len_r = virtual_bbox_from_settings(settings_reference)
        min_r, len_r = (
            min_r[np.logical_not(singleton_dims)],
            len_r[np.logical_not(singleton_dims)],
        )

        # get all other indices of same level
        indices_same_level = [
            k for k in self.pipeline.data.keys() if k[-1][0] == self.level
        ]

        # as index tuples are increasing, latest measurement will be first in reverse-sorted indices
        latest_index = sorted(indices_same_level, reverse=True)[0]
        # remove reference idx from other indices
        indices_same_level.remove(latest_index)

        # get all overlapping data
        data_other = []
        for idx in indices_same_level:
            data_other_i = self.pipeline.data.get(idx, None)

            # virtual bbox of other image
            setts_i = data_other_i.measurement_settings[self.configuration]
            min_i, len_i = virtual_bbox_from_settings(setts_i)
            min_i, len_i = (
                min_i[np.logical_not(singleton_dims)],
                len_i[np.logical_not(singleton_dims)],
            )

            # check overlap
            overlap = (get_overlap_bounding_box(len_r, len_i, min_r, min_i)) is not None
            if overlap:
                data_other.append(data_other_i)

        # if no overlapping views, just return original data
        if len(data_other) < 1:
            return data_newest

        # get pixel offsets and images to stitch
        imgs_other = []
        offs_other = []
        for data_other_i in data_other:
            setts_i = data_other_i.measurement_settings[self.configuration]
            off_i = approximate_pixel_shift_from_settings(settings_reference, setts_i)
            off_i = off_i[np.logical_not(singleton_dims)]
            img_i = np.squeeze(data_other_i.data[self.configuration][self.channel])

            imgs_other.append(img_i)
            offs_other.append(off_i)

        # get reference image
        reference_img = np.squeeze(data_newest.data[self.configuration][self.channel])

        imgs = [reference_img] + imgs_other
        pixel_off_reference = [0] * len(reference_img.shape)
        pixel_offsets = [pixel_off_reference] + offs_other
        pixel_offsets = [np.array(offset) for offset in pixel_offsets]

        # get transformations
        if self.register_tiles:
            transforms = stitch(imgs, pixel_offsets)
        else:
            transforms = [translation_matrix(offset) for offset in pixel_offsets]

        # stitch / fuse
        stitched_mins, stitched_maxs = get_axes_aligned_bbox(
            [img.shape for img in imgs], transforms
        )
        stitched_mins = np.floor(stitched_mins).astype(int)
        stitched_maxs = np.ceil(stitched_maxs).astype(int)

        bbox = list(zip(stitched_mins, stitched_maxs))
        stitched = fuse_image(
            imgs, transforms, bbox=bbox, oob_val=self.background_value
        )

        min_rev = np.array(stitched_mins, dtype=float)
        len_orig_half = np.array(reference_img.shape, dtype=float) / 2
        len_stitched_half = np.array(stitched.shape, dtype=float) / 2

        # additional pixel offset of center of stitched image relative to center of reference image
        additional_off = len_stitched_half - (len_orig_half - min_rev)

        additional_off = refill_ignored_dimensions(additional_off, singleton_dims)

        # to world units
        pixel_sizes = get_parameter_value_array_from_dict(
            settings_reference, PIXEL_SIZE_PARAMETERS
        )
        additional_off *= pixel_sizes
        additional_off *= self.offset_directions

        new_len = (
            np.array(refill_ignored_dimensions(len_stitched_half, singleton_dims))
            * 2
            * pixel_sizes
        )

        # use stage or scan offsets as basis for dummy offsets
        offs_to_use = get_parameter_value_array_from_dict(
            settings_reference, self.offset_parameter_paths
        )

        # create dummy settings
        stitch_setts = merge_dicts(settings_reference)
        for i, (p_off, p_len) in enumerate(
            zip(self.offset_parameter_paths, FOV_LENGTH_PARAMETERS)
        ):
            stitch_setts = merge_dicts(
                stitch_setts, generate_nested_dict(new_len[i], p_len)
            )
            stitch_setts = merge_dicts(
                stitch_setts,
                generate_nested_dict(offs_to_use[i] + additional_off[i], p_off),
            )

        # stitched image to Imspector shape
        # add singleton dimensions for time as well as zyx dimensions that were squeezed

        res_img = np.expand_dims(
            stitched,
            tuple(
                [
                    i
                    for (i, singleton) in enumerate([True] + singleton_dims)
                    if singleton
                ]
            ),
        )

        # add None for images of other channels
        res_data = (
            [None] * self.channel
            + [res_img]
            + [None]
            * (data_newest.num_channels(self.configuration) - (self.channel + 1))
        )

        # wrap results, use None for other configs
        res = MeasurementData()
        for _ in range(self.configuration):
            res.append(None, None, None)
        res.append(
            data_newest.hardware_settings[self.configuration], stitch_setts, res_data
        )
        for _ in range(data_newest.num_configurations - (self.configuration + 1)):
            res.append(None, None, None)

        return res
