# Supplementary material for: A flexible framework for automated STED super-resolution microscopy
Source: Sci Rep. 2026 Jan 9;16:1323. doi: 10.1038/s41598-025-34247-1 (PMC12796198; doi:10.1038/s41598-025-34247-1)
Supplement: Supplementary file 2 — Supplementary Material 2 [file 41598_2025_34247_MOESM2_ESM.zip › hoerlteam-sted_automation-e9cfd8b/autosted/callback_buildingblocks/value_wrappers.py]

import logging
from itertools import cycle

import numpy as np

from autosted.utils.fov_util import group_in_bounding_boxes


class SimpleManualOffset:
    """
    Callback to wrap another callback and add a manual offset to the returned parameter values.

    E.g., can be used to add a focus offset [z_offset, 0, 0] to results of spot detection
    """

    def __init__(self, wrapped_callback, offset):
        self.wrapped_callback = wrapped_callback
        self.offset = np.array(offset, dtype=float)

    def __call__(self):
        values = self.wrapped_callback()
        res = []

        offset_cycler = cycle(self.offset)
        for values_i in values:

            # we have a sequence of collection types (e.g., list of lists of coordinates)
            # add offset to all, keep structure
            if len(values_i) > 0 and not (
                np.isscalar(values_i[0]) or values_i[0] is None
            ):
                ri_tup = []
                for values_i_inner in values_i:
                    ri = []
                    for value in values_i_inner:
                        off_i = next(offset_cycler)
                        ri.append(None if value is None else value + off_i)
                    ri_tup.append(ri)
                res.append(tuple(ri_tup))

            # we have just a list of value sequences (e.g., coordinate lists/arrays)
            else:
                ri = []
                for value in values_i:
                    off_i = next(offset_cycler)
                    ri.append(None if value is None else value + off_i)
                res.append(ri)
        return res


class BoundingBoxLocationGrouper:
    """
    Wrapper for a locationGenerator that groups locations into bounding boxes of defined size.
    This may be necessary to avoid multiple imaging of the same object.

    Parameters
    ----------
    location_generator : callable returning iterable of 3d location vectors
        generator of locations
    bounding_box_size : 3d vector (array-like)
        size of the bounding boxes to group in (same unit as vectors returned by locationGenerator)
    """

    def __init__(self, location_generator, bounding_box_size):
        self.location_generator = location_generator
        self.bounding_box_size = bounding_box_size
        self.logger = logging.getLogger(__name__)

    def __call__(self):
        xs = self.location_generator()
        res = group_in_bounding_boxes(xs, self.bounding_box_size)

        self.logger.info("grouped detections into {} FOVs".format(len(res)))
        for loc in res:
            self.logger.debug("FOV: {}".format(loc))
        return res


class LocalizationNumberFilter:
    """
    Wrapper for a locationGenerator that will discard all localizations, if there are too few or too many

    Parameters
    ----------
    location_generator : callable
        generator of locations
    min_num_locs: int, optional
        minimum number of localizations
    max_num_locs: int, optional
        maximum number of localizations
    """

    def __init__(self, location_generator, min_num_locs=None, max_num_locs=None):
        self.location_generator = location_generator
        self.min = min_num_locs
        self.max = max_num_locs

    def __call__(self):
        locs = self.location_generator()
        n_locs = len(locs)

        # return all or nothing, depending on number of locs
        if self.min is not None and n_locs < self.min:
            return []
        elif self.max is not None and n_locs > self.max:
            return []
        else:
            return locs
