# Supplementary material for: A flexible framework for automated STED super-resolution microscopy
Source: Sci Rep. 2026 Jan 9;16:1323. doi: 10.1038/s41598-025-34247-1 (PMC12796198; doi:10.1038/s41598-025-34247-1)
Supplement: Supplementary file 2 — Supplementary Material 2 [file 41598_2025_34247_MOESM2_ESM.zip › hoerlteam-sted_automation-e9cfd8b/autosted/data.py]

import h5py
import json
import re
from collections import defaultdict
import numpy as np


class MeasurementData:
    """
    wrapper for data and settings/parameters of a measurement
    holds hardware settings and measurement settings
    for each parameter set (configuration) and a list of associated data
    """

    def __init__(self):
        self.hardware_settings = []
        self.measurement_settings = []
        self.data = []

    # TODO: remove defaults?
    def append(self, hardware_settings=None, measurement_settings=None, data=None, **kwargs):
        self.hardware_settings.append(hardware_settings)
        self.measurement_settings.append(measurement_settings)
        self.data.append(data)

    @property
    def num_configurations(self):
        return len(self.data)

    def num_channels(self, configuration_idx):
        if configuration_idx < self.num_configurations:
            return len(self.data[configuration_idx])
        else:
            return 0

    @staticmethod
    def collect_images_from_measurement_data(
        data, configurations, channels, squeeze=True
    ):
        images = []
        for configuration in configurations:
            if configuration >= data.num_configurations:
                raise ValueError(
                    "Requested configuration does not exist in MeasurementData"
                )
            for channel in channels:
                if channel >= data.num_channels(configuration):
                    raise ValueError(
                        "Requested channel does not exist in MeasurementData"
                    )
                img = data.data[configuration][channel]
                if squeeze:
                    img = img.squeeze()
                images.append(img)
        return images

    @staticmethod
    def get_singleton_dimensions(data, configuration=0, channel=0, ignore_t=True):

        # check if any dimensions of first channel of selected reference configuration are singleton
        # NOTE: in almost all cases all channels should have the same shape
        singleton_dims = np.array(data.data[configuration][channel].shape) == 1

        # NOTE: typically, we want to ignore the first (t) of the 4 dimensions of the Imspector stack
        if ignore_t:
            singleton_dims = singleton_dims[1:]

        return singleton_dims


class HDF5DataStore(defaultdict):

    def __init__(
        self,
        h5_file,
        root_path="experiment",
        read_only=False,
        compressed=True,
    ):
        super().__init__()
        self.h5_file = h5_file

        self.read_only = read_only
        file_mode = "r" if read_only else "a"

        self.root_path = root_path
        self.compressed = compressed

        # get file handle for write: if member h5_file is already a File object, use as-is
        # otherwise, we assume h5_file is a str/Path and try to open in append mode
        file_is_file_handle = isinstance(self.h5_file, h5py.File)
        fd = self.h5_file if file_is_file_handle else h5py.File(self.h5_file, file_mode)

        # add root group
        if root_path not in fd:
            if self.read_only:
                raise ValueError(
                    "trying to create data store from existing file, but file is empty"
                )
            else:
                fd.create_group(root_path)

        # if we have opened a new file object, close it again
        # otherwise (we are using a provided object), leave it
        if not file_is_file_handle:
            fd.close()

        self.load_existing_data()

    def load_existing_data(self):
        for idx in self._get_indices():
            self[idx]

    def _get_indices(self):
        """
        get all the numerical indices of data in the hdf5 file
        :return: list if index tuples
        """

        idxes = []

        # get file handle for write: if member h5_file is already a File object, use as-is
        # otherwise, we assume h5_file is a str/Path and try to open in append mode
        file_is_file_handle = isinstance(self.h5_file, h5py.File)
        fd = self.h5_file if file_is_file_handle else h5py.File(self.h5_file, "r")

        for k in fd[self.root_path].keys():

            # regex to match abc_123_def_456... and capture numbers
            if (groups := re.findall("(.+?)_(\\d+)_?", k)):
                idxes.append(tuple([(level, int(idx_i)) for level, idx_i in groups ]))
            # old-style abc123_def456
            else:
                groups = re.findall("(.+?)(\\d+)_?", k)
                idxes.append(tuple([(level, int(idx_i)) for level, idx_i in groups ]))

        # if we have opened a new file object, close it again
        # otherwise (we are using a provided object), leave it
        if not file_is_file_handle:
            fd.close()

        return idxes

    def __missing__(self, key):

        new_data = HDF5MeasurementData(
            self.h5_file,
            key,
            self.root_path,
            self.read_only,
            self.compressed,
        )
        self.__setitem__(key, new_data)

        return self[key]


class HDF5MeasurementData(MeasurementData):

    def __init__(
        self,
        h5_file,
        key,
        root_path="experiment",
        read_only=False,
        compressed=True,
    ):
        super().__init__()
        self.h5_file = h5_file
        self.levels, self.idxes = zip(*key)
        self.root_path = root_path
        self.read_only = read_only
        self.compressed = compressed

        self.load_existing_data()

    def load_existing_data(self):

        # get file handle for write: if member h5_file is already a File object, use as-is
        # otherwise, we assume h5_file is a str/Path and try to open in append mode
        file_is_file_handle = isinstance(self.h5_file, h5py.File)
        fd = self.h5_file if file_is_file_handle else h5py.File(self.h5_file, "r")

        # query corresponding group in hdf5 file
        path = _hdf5_group_path(self.levels, self.idxes, self.root_path)
        if path in fd:
            h5_dataset = fd[path]
            num_configs = h5py.AttributeManager(h5_dataset)["num_configs"]
        # in read-only mode, we still support old-style path without underscore
        elif (
            self.read_only
            and (
                path := _hdf5_group_path(
                    self.levels, self.idxes, self.root_path, separator_index=""
                )
            )
            in fd
        ):
            h5_dataset = fd[path]
            num_configs = h5py.AttributeManager(h5_dataset)["num_configs"]
        else:
            # if group does not (yet) exist, we set num_configs to 0,
            # -> rest of the function (except close) is skipped
            num_configs = 0

        # append data and metadata for all configurations to self
        for config_idx in range(num_configs):
            dataset_configuration = h5_dataset[str(config_idx)]
            att = h5py.AttributeManager(dataset_configuration)
            num_channels = att["num_channels"]
            hardware_meta = json.loads(att["global_meta"])
            measurement_meta = json.loads(att["measurement_meta"])
            images = []
            for j in range(num_channels):
                images.append(np.array(dataset_configuration[str(j)]))
            # append to self, do not write back to file (as it already exists)
            self.append(hardware_meta, measurement_meta, images, write_to_file=False)

        # if we have opened a new file object, close it again
        # otherwise (we are using a provided object), leave it
        if not file_is_file_handle:
            fd.close()

    def append(
        self,
        hardware_settings=None,
        measurement_settings=None,
        data=None,
        write_to_file=True,
        **kwargs
    ):

        # add to in-memory copy
        super().append(hardware_settings, measurement_settings, data, **kwargs)

        # we don't actually want to write to file (e.g. when populating the object from already existing data)
        if not write_to_file:
            return

        # error when trying to write to read-only data store
        if self.read_only:
            raise ValueError("Cannot append to read-only HDF5MeasurementData")

        # get file handle for write: if member h5_file is already a File object, use as-is
        # otherwise, we assume h5_file is a str/Path and try to open in append mode
        file_is_file_handle = isinstance(self.h5_file, h5py.File)
        fd = self.h5_file if file_is_file_handle else h5py.File(self.h5_file, "a")

        # make HDF5 group if it does not exist already (first config in acquisition)
        group_path = _hdf5_group_path(self.levels, self.idxes, self.root_path)
        if group_path not in fd:
            fd.create_group(group_path)
            attrs = h5py.AttributeManager(fd[group_path])
            attrs["num_configs"] = 0

        # get current num of configs -> path for new config
        # then, increment num_configs
        attrs = h5py.AttributeManager(fd[group_path])
        cfg_idx = int(attrs["num_configs"])
        cfg_path = "/".join([group_path, str(cfg_idx)])
        attrs["num_configs"] = int(attrs["num_configs"]) + 1

        # create new group for configuration
        # store num of channels and global + local metadata
        fd.create_group(cfg_path)
        attrs_cfg = h5py.AttributeManager(fd[cfg_path])
        attrs_cfg["num_channels"] = len(data)
        attrs_cfg["measurement_meta"] = json.dumps(measurement_settings, indent=1)
        attrs_cfg["global_meta"] = json.dumps(hardware_settings, indent=1)

        # if we have timing info, save as attribute as well
        if "run_start_time" in kwargs:
            attrs_cfg["run_start_time"] = kwargs["run_start_time"]
            attrs_cfg["run_end_time"] = kwargs["run_end_time"]


        # save channels as actual datasets
        for idx, data_i in enumerate(data):
            path_channel = "/".join([cfg_path, str(idx)])
            fd.create_dataset(
                path_channel,
                data=data_i,
                compression="gzip" if self.compressed else None,
            )

        # if we have opened a new file object, close it again
        # otherwise (we are using a provided object), leave it
        if not file_is_file_handle:
            fd.close()


class HDF5DataReader(HDF5DataStore):
    """
    reader for experiment data stored as hdf5

    Parameters
    ----------
    fd: h5py File
        the file object to read from, should be opened in read mode
    root_path: str
        name of the root group in fd
    """

    def __init__(self, fd, root_path="experiment"):
        super().__init__(fd, root_path, True)


def _hdf5_group_path(
    pipeline_levels,
    idxes,
    root_name="experiment",
    separator_levels="_",
    separator_index="_",
):
    """
    construct group path in hdf5 for data index of the form
    root/level1_idx1_level2_idx2...

    separator_levels is the separtator between groups (level1_idx1 and level2_idx2)
    while separator_index is the separator between level name and index
    both are _ by default to match .msr filenames
    """
    path = root_name + "/"
    for i, (level, idx) in enumerate(zip(pipeline_levels, idxes)):
        path = (
            path + f'{separator_levels if i != 0 else ""}{level}{separator_index}{idx}'
        )
    return path
