# Supplementary material for: A flexible framework for automated STED super-resolution microscopy
Source: Sci Rep. 2026 Jan 9;16:1323. doi: 10.1038/s41598-025-34247-1 (PMC12796198; doi:10.1038/s41598-025-34247-1)
Supplement: Supplementary file 2 — Supplementary Material 2 [file 41598_2025_34247_MOESM2_ESM.zip › hoerlteam-sted_automation-e9cfd8b/autosted/detection/legacy/nucleus_detection_legacy.py]

import logging

import numpy as np
from scipy import ndimage as ndi
from matplotlib import pyplot as plt
from skimage.color import label2rgb
from skimage.filters import sobel
from skimage.exposure import rescale_intensity, adjust_gamma
from skimage.measure import regionprops
from skimage.morphology import erosion, disk, dilation, square
from skimage.segmentation import clear_border
from skimage.transform import rescale, resize
from sklearn.cluster import KMeans

try:
    # try to import Cellpose, but do not make hard dependency
    from cellpose.models import CellposeModel
except:
    pass

try:
    # try to import StarDist, but do not make hard dependency
    from stardist.models import StarDist2D
    from csbdeep.utils import normalize
except:
    pass

from calmutils.localization import refine_point
from calmutils.misc import filter_rprops

from autosted.utils.dict_utils import get_path_from_dict
from autosted.utils.coordinate_utils import pixel_to_physical_coordinates
from autosted.utils.parameter_constants import (
    OFFSET_SCAN_PARAMETERS,
    OFFSET_STAGE_GLOBAL_PARAMETERS,
    PIXEL_SIZE_PARAMETERS,
    FOV_LENGTH_PARAMETERS,
)


def nnet_seg_outer(
    img,
    seg_fun,
    scale_factor=0.5,
    axis=0,
    regionprops_filters=None,
    do_plot=False,
    ignore_border=True,
    bg_val=None,
):

    # default: no regionprops filter
    if regionprops_filters is None:
        regionprops_filters = {}

    # do MIP and segment using StarDist
    mip = img.max(axis=axis)

    # predict on rescaled mip
    original_shape = mip.shape
    mip_sc = rescale(mip, scale_factor, clip=False, preserve_range=True)
    seg = seg_fun(mip_sc)
    seg = resize(seg, original_shape, anti_aliasing=False, order=0, preserve_range=True)

    # ignore objects touching the border
    if ignore_border:
        seg = clear_border(seg)

    # remove objects touching the bg_val area
    if bg_val is not None:
        # we dilate the bg_val area by one pixel and the get all unique labels in that area
        bg_dil_mask = dilation(mip == bg_val, square(3))
        labels_touching_bg = set(list(np.unique(seg[bg_dil_mask])))

        # new mask, setting only objects with labels not in set of background-touching labels
        for rprop in regionprops(seg):
            if rprop.label in labels_touching_bg:
                (min_row, min_col, max_row, max_col) = rprop.bbox
                seg[min_row:max_row, min_col:max_col][rprop.image] = 0

    labels = np.zeros_like(seg, dtype=np.int64)
    for idx, rprop in enumerate(regionprops(seg)):
        if filter_rprops(rprop, regionprops_filters):
            (min_row, min_col, max_row, max_col) = rprop.bbox
            labels[min_row:max_row, min_col:max_col][rprop.filled_image] = idx + 1

    if do_plot:
        plt.figure()
        plt.imshow(label2rgb(labels, rescale_intensity(mip)))
        plt.show()

    # cut out objects along z, find brightest plane in (smoothed) z-profile
    res = []
    img_reordered = np.transpose(
        img, [axis] + [ax for ax in range(len(img.shape)) if ax != axis]
    )
    for rprop in regionprops(labels):
        (min_row, min_col, max_row, max_col) = rprop.bbox
        cut = img_reordered[:, min_row:max_row, min_col:max_col][:, rprop.filled_image]
        sums = np.apply_along_axis(np.sum, 1, cut)
        max_z = np.argmax(ndi.gaussian_filter(sums, 2, mode="constant"))
        max_z_refined = refine_point(
            ndi.gaussian_filter(sums, 2, mode="constant"), [max_z]
        )

        res.append((min_row, min_col, max_row, max_col, max_z_refined[0]))

    return res


def stardist_midplane_detection(
    img,
    model,
    scale_factor=0.5,
    prob_tresh=0.8,
    axis=0,
    flt=None,
    do_plot=False,
    ignore_border=True,
    bg_val=None,
):

    def stardist_seg_fun(img):
        seg, _ = model.predict_instances(normalize(img), prob_tresh=prob_tresh)
        return seg

    return nnet_seg_outer(
        img, stardist_seg_fun, scale_factor, axis, flt, do_plot, ignore_border, bg_val
    )


def cellpose_midplane_detection(
    img,
    model,
    scale_factor=0.5,
    flow_tresh=0.2,
    diameter=50,
    axis=0,
    flt=None,
    do_plot=False,
    ignore_border=True,
    bg_val=None,
):

    def cellpose_seg_fun(img):
        segs, *_ = model.eval(
            [img], flow_threshold=flow_tresh, diameter=diameter, channels=[0, 0]
        )
        return segs[0]

    return nnet_seg_outer(
        img, cellpose_seg_fun, scale_factor, axis, flt, do_plot, ignore_border, bg_val
    )


def nucleus_midplane_detection(
    img, axis=0, flt=None, do_plot=False, ignore_border=True, bg_val=None, n_classes=2
):
    """
    Detect midplanes of nuclei in image stack

    Parameters
    ----------
    img: 3d-array
        the image
    axis: int, optional
        index of the z-axis
    flt: dict, optional
        dict of filters of the form 'rprop_name' : (min, max)
        only objects whose regionprops fall within the range for all filters will be considered
    do_plot: boolean
        whether to plot the segmentation or not
    ignore_border: boolean
        whether to ignore object on the image border or not
    bg_val: numeric
        value of empty background (e.g. in stitched images), will be ignored in segmentation

    Returns
    -------
    midplanes: list of tuples
        midplanes of the detected nuclei as tuples:
        (min_row, min_col, max_row, max_col, max_z_refined)
    """

    # TODO? make sigmas, gamma, disk radius user-settable?

    # default: no filter
    if flt is None:
        flt = {}

    # max project along z
    # use gamma corrected mip, blur and edge images as features
    mip = np.max(img, axis=axis)
    if bg_val is not None:
        mip[mip == bg_val] = 0
    mip = rescale_intensity(mip)
    mip = adjust_gamma(mip, 0.5)
    blur = ndi.gaussian_filter(mip, 3)
    edge = sobel(mip)

    # 2-means clustering of features for segmentation
    if bg_val is None:
        feat = np.dstack([mip, blur, edge])
        feat = feat.reshape((np.prod(feat.shape[:-1]), feat.shape[-1]))
        km = KMeans(n_classes, n_init="auto")
        seg = km.fit_predict(feat).reshape(mip.shape)
    else:
        mip2 = np.apply_along_axis(np.max, axis, img)
        test = mip[mip2 != bg_val]
        print(test.shape)
        feat = np.dstack(
            [mip[mip2 != bg_val], blur[mip2 != bg_val], edge[mip2 != bg_val]]
        )
        print(feat.shape)
        feat = feat.reshape((-1, 3))
        km = KMeans(n_classes, n_init="auto")
        seg_tmp = km.fit_predict(feat)
        seg = np.zeros_like(mip)
        seg[mip2 != bg_val] = seg_tmp

    # k-Means might arbitrarily number classes, pick the brightest as foreground
    max_class = np.argmax([np.mean(mip[seg == i]) for i in range(n_classes)])
    seg = (seg == max_class) * 1

    # ignore objects touching the border
    if ignore_border:
        seg = clear_border(seg)

    # remove objects touching the bg_val area
    if bg_val is not None:
        mip2 = np.max(img, axis=axis)
        # we dilate the bg_val area by one pixel and the get all unique labels in that area
        bg_dil_mask = dilation(mip2 == bg_val, square(3))
        labels, n_objs = ndi.label(seg)
        labels_touching_bg = set(list(np.unique(labels[bg_dil_mask])))

        # new mask, setting only objects with labels not in set of background-touching labels
        seg2 = np.zeros_like(seg)
        for rprop in regionprops(labels):
            if not rprop.label in labels_touching_bg:
                (min_row, min_col, max_row, max_col) = rprop.bbox
                seg2[min_row:max_row, min_col:max_col][rprop.image] = 1
        seg = seg2

    # cleanup labels (erosion, size filtering)
    seg = erosion(seg, disk(3))
    labels, n_objs = ndi.label(seg)
    labels2 = np.zeros_like(labels, dtype=np.int64)
    for idx, rprop in enumerate(regionprops(labels)):
        if filter_rprops(rprop, flt):
            (min_row, min_col, max_row, max_col) = rprop.bbox
            labels2[min_row:max_row, min_col:max_col][rprop.filled_image] = idx + 1

    # do not relabel for now, we do not need it and
    # a UserWarning is raised here, caused by skimage
    # labels, _, _ = relabel_sequential(labels2)
    labels = labels2

    if do_plot:
        plt.figure()
        plt.imshow(label2rgb(labels, rescale_intensity(mip)))
        plt.show()

    # cut out objects along z, find brightest plane in (smoothed) z-profile
    res = []
    img_reordered = np.transpose(
        img, [axis] + [ax for ax in range(len(img.shape)) if ax != axis]
    )
    for rprop in regionprops(labels):
        (min_row, min_col, max_row, max_col) = rprop.bbox
        cut = img_reordered[:, min_row:max_row, min_col:max_col][:, rprop.filled_image]
        sums = np.apply_along_axis(np.sum, 1, cut)
        max_z = np.argmax(ndi.gaussian_filter(sums, 2, mode="constant"))
        max_z_refined = refine_point(
            ndi.gaussian_filter(sums, 2, mode="constant"), [max_z]
        )

        res.append((min_row, min_col, max_row, max_col, max_z_refined[0]))

    return res


class SimpleNucleusMidplaneDetector:

    def __init__(
        self,
        data_source_callback,
        configuration=0,
        channel=0,
        n_classes=2,
        manual_offset=0,
        use_stage=False,
        region_filters={},
        fov_expansion_factor=1.2,
        plot_detections=False,
        verbose=False,
    ):
        self.data_source_callback = data_source_callback
        self.configuration = configuration
        self.channel = channel
        self.verbose = verbose
        self.do_plot = plot_detections
        self.region_filters = region_filters
        self.expand = fov_expansion_factor
        self.n_classes = n_classes
        self.manual_offset = manual_offset
        self.use_stage = use_stage

        self.logger = logging.getLogger(__name__)

    def midplane_detection_fun(self, img):
        return nucleus_midplane_detection(
            img, 0, self.region_filters, self.do_plot, True, -1, self.n_classes
        )

    def __call__(self):

        data = self.data_source_callback()

        # no data yet -> empty update
        if data is None:
            if self.verbose:
                print(
                    self.__class__.__name__ + ": ERROR: no image for nucleus detection"
                )
            return []

        if (data.num_configurations <= self.configuration) or (
            data.num_channels(self.configuration) <= self.channel
        ):
            raise ValueError("no images present. TODO: fail gracefully/skip here")

        img = data.data[self.configuration][self.channel][0, :, :, :]
        img = np.array(img, float)

        # check which dimensions are singleton
        ignore_dimensions = np.array([d for d in img.shape]) == 1

        # get position / FOV parameters for measurement we detect in
        settings = data.measurement_settings[self.configuration]
        if self.use_stage:
            offsets_old = np.array(
                [
                    get_path_from_dict(settings, path, False)
                    for path in OFFSET_STAGE_GLOBAL_PARAMETERS
                ],
                dtype=float,
            )
        else:
            offsets_old = np.array(
                [
                    get_path_from_dict(settings, path, False)
                    for path in OFFSET_SCAN_PARAMETERS
                ],
                dtype=float,
            )
        fov_lengths_old = np.array(
            [
                get_path_from_dict(settings, path, False)
                for path in FOV_LENGTH_PARAMETERS
            ],
            dtype=float,
        )
        pixel_sizes_old = np.array(
            [
                get_path_from_dict(settings, path, False)
                for path in PIXEL_SIZE_PARAMETERS
            ],
            dtype=float,
        )

        if self.verbose:
            print("Nucleus Detection:")
            print("old offset: {}".format(offsets_old))
            print("old len: {}".format(fov_lengths_old))
            print("old psz: {}".format(pixel_sizes_old))

        midplanes = self.midplane_detection_fun(img)

        res = []
        for ymin, xmin, ymax, xmax, zmid in midplanes:

            if self.verbose:
                print("pixel result: {}".format((ymin, xmin, ymax, xmax, zmid)))

            # get offset and fov in world units
            off = np.array([zmid, (ymax + ymin) / 2, (xmax + xmin) / 2], dtype=float)
            off = pixel_to_physical_coordinates(
                off,
                offsets_old,
                pixel_sizes_old,
                fov_lengths_old,
                ignore_dimension=ignore_dimensions,
            )
            fov = [
                None,
                (ymax - ymin) * pixel_sizes_old[1] * self.expand,
                (xmax - xmin) * pixel_sizes_old[2] * self.expand,
            ]

            off[0] += self.manual_offset

            self.logger.info("Found Nucleus at {}, FOV: {}".format(off, fov))

            res.append((list(off), fov))

        return res


class StarDistNucleusMidplaneDetector(SimpleNucleusMidplaneDetector):
    def __init__(
        self, data_source_callback, scale_factor=0.5, prob_thresh=0.8, **kwargs
    ):

        super().__init__(data_source_callback, **kwargs)
        self.n_classes = 0

        # TODO: make settable?
        self.pretrained_model_id = "2D_versatile_fluo"

        self.scale_factor = scale_factor
        self.prob_tresh = prob_thresh
        self.model = StarDist2D(self.pretrained_model_id)

    def midplane_detection_fun(self, img):
        return stardist_midplane_detection(
            img,
            self.model,
            self.scale_factor,
            self.prob_tresh,
            0,
            self.region_filters,
            self.do_plot,
            True,
            -1,
        )


class CellposeNucleusMidplaneDetector(SimpleNucleusMidplaneDetector):
    def __init__(
        self,
        data_source_callback,
        scale_factor=0.5,
        flow_thresh=0.2,
        diameter=50,
        **kwargs,
    ):

        super().__init__(data_source_callback, **kwargs)
        self.n_classes = 0

        self.scale_factor = scale_factor
        self.flow_tresh = flow_thresh
        self.diameter = diameter

        self.model = CellposeModel(gpu=True, model_type="nuclei")

    def midplane_detection_fun(self, img):
        return cellpose_midplane_detection(
            img,
            self.model,
            self.scale_factor,
            self.flow_tresh,
            self.diameter,
            0,
            self.region_filters,
            self.do_plot,
            True,
            -1,
        )
