# Supplementary material for: A flexible framework for automated STED super-resolution microscopy
Source: Sci Rep. 2026 Jan 9;16:1323. doi: 10.1038/s41598-025-34247-1 (PMC12796198; doi:10.1038/s41598-025-34247-1)
Supplement: Supplementary file 2 — Supplementary Material 2 [file 41598_2025_34247_MOESM2_ESM.zip › hoerlteam-sted_automation-e9cfd8b/autosted/detection/legacy/spot_detection_legacy.py]

import logging

import numpy as np
from matplotlib import pyplot as plt

from autosted.callback_buildingblocks.coordinate_value_wrappers import (
    ValuesToSettingsDictCallback,
)
from autosted.detection.display_util import (
    draw_detections_1c,
    draw_detections_multicolor,
)
from autosted.utils.coordinate_utils import refill_ignored_dimensions
from autosted.detection.spot_util import detect_blobs, detect_blobs_find_pairs
from autosted.utils.coordinate_utils import pixel_to_physical_coordinates
from autosted.utils.dict_utils import get_path_from_dict
from autosted.utils.parameter_constants import (
    OFFSET_SCAN_PARAMETERS,
    PIXEL_SIZE_PARAMETERS,
    FOV_LENGTH_PARAMETERS,
    OFFSET_STAGE_GLOBAL_PARAMETERS,
)


class SimpleSingleChannelSpotDetector:
    """
    simple Laplacian-of-Gaussian spot detector with an additional intensity criterion (spots must be x-fold brighter than median around spot)
    will detect spots in one channel, if more channels are specified, detection will be applied independently and merged.
    """

    offset_parameter_paths = OFFSET_SCAN_PARAMETERS
    pixel_size_parameter_paths = PIXEL_SIZE_PARAMETERS
    invert_dimensions = (False, False, False)

    def __init__(
        self,
        data_source_callback,
        sigmas,
        threshold,
        configuration=0,
        channel=0,
        median_threshold=3,
        median_radius=5,
        refine_detections=True,
        return_parameter_dict=False,
        plot_detections=False,
    ):

        self.data_source_callback = data_source_callback
        self.sigmas = sigmas
        self.thresholds = threshold
        self.configuration = configuration
        self.channels = channel
        self.median_threshold = median_threshold
        self.median_radius = median_radius
        self.plot_detections = plot_detections
        self.logger = logging.getLogger(__name__)
        self.refine_detections = refine_detections
        self.return_parameter_dict = return_parameter_dict

        # ensure we have a list of channels / thresholds
        # NOTE: this way, we can do single channel detection in multiple channels independently
        if np.isscalar(self.channels):
            self.channels = [self.channels]
        if np.isscalar(self.thresholds):
            self.thresholds = [self.thresholds]

    def do_plot(self, spots_pixel, img):

        draw_detections_1c(img, spots_pixel, None, None, 3)
        plt.show()

    def to_world_coordinates(self, localizations, settings, ignore_dim, img_shape):

        offset_image = np.array(
            [
                get_path_from_dict(settings, off_path, keep_structure=False)
                for off_path in self.offset_parameter_paths
            ],
            dtype=float,
        )
        psz_image = np.array(
            [
                get_path_from_dict(settings, off_path, keep_structure=False)
                for off_path in self.pixel_size_parameter_paths
            ],
            dtype=float,
        )
        fov_length = (np.array(img_shape, dtype=float) - 1) * psz_image

        self.logger.debug("offset: {}".format(offset_image))
        self.logger.debug("pixel size: {}".format(psz_image))
        self.logger.debug("FOV length: {}".format(fov_length))

        res = []
        for loc in localizations:
            loc = np.array(loc, dtype=float)
            res.append(
                pixel_to_physical_coordinates(
                    loc,
                    offset_image,
                    psz_image,
                    fov_length,
                    ignore_dimension=ignore_dim,
                    invert_dimension=self.invert_dimensions,
                )
            )
        return res

    def __call__(self):

        data = self.data_source_callback()
        if (data.num_configurations <= self.configuration) or (
            data.num_channels(self.configuration) < max(self.channels)
        ):
            raise ValueError(
                "required images not present. TODO: fail gracefully/skip here"
            )

        # get measurement setting for configuration
        settings = data.measurement_settings[self.configuration]

        locs = []
        for channel, threshold in zip(self.channels, self.thresholds):

            # get image for channel, make float
            img = data.data[self.configuration][channel][0, :, :, :]
            img = np.array(img, float)

            # check which dimensions are singleton
            ignore_dim = np.array([d == 1 for d in img.shape])

            # if sigma is scalar: repeat for number of 'valid' dimensions
            sigmas = self.sigmas
            if np.isscalar(sigmas):
                sigmas = [sigmas] * int(len(ignore_dim) - np.sum(ignore_dim))

            # discard singleton dimensions for detection
            img_squeezed = np.squeeze(img)

            # do detection
            locs_for_channel = detect_blobs(
                img_squeezed,
                sigmas,
                threshold,
                normalize=False,
                threshold_rel_median=self.median_threshold,
                med_radius=self.median_radius,
                refine=self.refine_detections,
            )

            # re-introduce zeroes to get back to 3-d (if we dropped dims)
            locs_expanded = []
            for loc in locs_for_channel:
                loc_expanded = refill_ignored_dimensions(loc, ignore_dim)
                locs_expanded.append(loc_expanded)
            locs_for_channel = locs_expanded

            # accumulate localizations for all channels
            locs += locs_for_channel

        # to physical coordinates
        corrected = (
            self.to_world_coordinates(locs, settings, ignore_dim, img.shape)
            if len(locs) > 1
            else []
        )

        self.logger.info(
            self.__class__.__name__
            + ": found {} spots. pixel coordinates:".format(len(locs))
        )
        for loc in locs:
            self.logger.info(loc)

        self.logger.info(
            self.__class__.__name__
            + ": found {} spots. physical coordinates:".format(len(locs))
        )
        for locC in corrected:
            self.logger.info(locC)

        # plot
        # NOTE: this only shows the last channel if we detect in multiple
        # TODO: plot better
        if self.plot_detections:
            self.do_plot(locs, img)

        if not self.return_parameter_dict:
            return corrected
        else:
            return ValuesToSettingsDictCallback(
                lambda: corrected, self.offset_parameter_paths
            )()


class LegacySpotPairFinder:
    """
    wrapper for the 'old' spot pair detector
    get_locations will return a list of coordinate lists
    of scan coordinates (stage coordinates are ignored)
    """

    offset_parameter_paths = OFFSET_SCAN_PARAMETERS
    pixel_size_parameter_paths = PIXEL_SIZE_PARAMETERS
    fov_length_parameter_paths = FOV_LENGTH_PARAMETERS
    invert_dimensions = (False, False, False)

    def __init__(
        self,
        data_source,
        sigma,
        thresholds,
        median_thresholds=(3, 3),
        median_radius=5,
        channels=(0, 1),
        in_channel_min_distance=3,
        between_channel_max_distance=5,
        plot_detections=False,
        return_parameter_dict=False,
    ):

        self.data_source_callback = data_source
        self.sigma = sigma
        self.thresholds = thresholds
        self.median_thresholds = median_thresholds
        self.median_radius = median_radius
        self.plot_detections = plot_detections
        self.channels = channels
        self.between_channel_max_distance = between_channel_max_distance
        self.in_channel_min_distance = in_channel_min_distance
        self.return_parameter_dict = return_parameter_dict

        self.normalization_range = (0.5, 99.5)
        self.plot_colors = ("red", "green")

        self.logger = logging.getLogger(__name__)

    def do_plot(self, locations_pixel, stack1, stack2):
        draw_detections_multicolor(
            [stack1, stack2],
            locations_pixel,
            self.normalization_range,
            None,
            3,
            percentile_range=True,
            color_names=self.plot_colors,
        )

    def to_world_coordinates(self, detections_pixel, setts, ignore_dim):

        offsets = np.array(
            [
                get_path_from_dict(setts, path, False)
                for path in self.offset_parameter_paths
            ],
            dtype=float,
        )
        fov_lengths = np.array(
            [
                get_path_from_dict(setts, path, False)
                for path in self.fov_length_parameter_paths
            ],
            dtype=float,
        )
        pixel_sizes = np.array(
            [
                get_path_from_dict(setts, path, False)
                for path in self.pixel_size_parameter_paths
            ],
            dtype=float,
        )

        res = []
        for detection in detections_pixel:
            detection = np.array(detection, dtype=float)
            res.append(
                pixel_to_physical_coordinates(
                    detection,
                    offsets,
                    pixel_sizes,
                    fov_lengths,
                    ignore_dimension=ignore_dim,
                    invert_dimension=self.invert_dimensions,
                )
            )
        return res

    def __call__(self):
        data = self.data_source_callback()
        if (data.num_configurations < 1) or (data.num_channels(0) < 2):
            raise ValueError(
                "too few images for LegacySpotPairFinder. The MeasurementData provided needs to have two images in the first configuration."
            )
        stack1 = data.data[0][self.channels[0]][0, :, :, :]
        stack2 = data.data[0][self.channels[1]][0, :, :, :]

        # make float
        stack1 = np.array(stack1, float)
        stack2 = np.array(stack2, float)

        setts = data.measurement_settings[0]

        pairsRaw = detect_blobs_find_pairs(
            stack1,
            stack2,
            self.sigma,
            self.thresholds,
            False,
            False,
            self.median_thresholds,
            self.median_radius,
            in_channel_min_distance=self.in_channel_min_distance,
            between_channel_max_distance=self.between_channel_max_distance,
        )

        self.logger.info(
            ": found {} spot pairs. pixel coordinates:".format(len(pairsRaw))
        )
        for pr in pairsRaw:
            self.logger.info(pr)

        # plot
        if self.plot_detections:
            self.do_plot(pairsRaw, stack1, stack2)

        ignore_dim = np.array([d for d in stack1.shape]) == 1
        corrected = self.to_world_coordinates(pairsRaw, setts, ignore_dim)

        self.logger.info(
            self.__class__.__name__
            + ": found {} spot pairs. offsets:".format(len(pairsRaw))
        )
        for pc in corrected:
            self.logger.info(pc)

        if not self.return_parameter_dict:
            return corrected
        else:
            return ValuesToSettingsDictCallback(
                lambda: corrected, self.offset_parameter_paths
            )()


class PairedLegacySpotPairFinder(LegacySpotPairFinder):

    def __call__(self):
        data = self.data_source_callback()
        if (data.num_configurations < 1) or (data.num_channels(0) < 2):
            raise ValueError(
                "too few images for LegacySpotPairFinder. The MeasurementData provided needs to have two images in the first configuration."
            )
        stack1 = data.data[0][self.channels[0]][0, :, :, :]
        stack2 = data.data[0][self.channels[1]][0, :, :, :]

        # make float
        stack1 = np.array(stack1, float)
        stack2 = np.array(stack2, float)

        setts = data.measurement_settings[0]

        pairsRaw = detect_blobs_find_pairs(
            stack1,
            stack2,
            self.sigma,
            self.thresholds,
            False,
            False,
            self.median_thresholds,
            self.median_radius,
            True,
            in_channel_min_distance=self.in_channel_min_distance,
            between_channel_max_distance=self.between_channel_max_distance,
        )

        self.logger.info(
            self.__class__.__name__
            + ": found {} spot pairs. pixel coordinates:".format(len(pairsRaw))
        )
        for pr in pairsRaw:
            self.logger.info(pr)

        # plot
        if self.plot_detections:
            self.do_plot(
                [list((np.array(p[0]) + np.array(p[1])) / 2) for p in pairsRaw],
                stack1,
                stack2,
            )

        ignore_dim = np.array([d for d in stack1.shape]) == 1
        corrected_1 = self.to_world_coordinates(
            [p[0] for p in pairsRaw], setts, ignore_dim
        )
        corrected_2 = self.to_world_coordinates(
            [p[1] for p in pairsRaw], setts, ignore_dim
        )

        corrected = list(zip(corrected_1, corrected_2))

        self.logger.info(
            self.__class__.__name__
            + ": found {} spot pairs. offsets:".format(len(pairsRaw))
        )
        for pc in corrected:
            self.logger.info(pc)

        if not self.return_parameter_dict:
            return corrected
        else:
            return ValuesToSettingsDictCallback(
                lambda: corrected,
                self.offset_parameter_paths,
                nested_generator_callback=True,
            )()


class ZDCSpotPairFinder(LegacySpotPairFinder):

    # TODO: check if the coordinates / directions used in ZDC mode are still correct
    offset_parameter_paths = (
        OFFSET_STAGE_GLOBAL_PARAMETERS[:1] + OFFSET_SCAN_PARAMETERS[1:]
    )
    invert_dimensions = (True, False, False)
