# Supplementary material for: A flexible framework for automated STED super-resolution microscopy
Source: Sci Rep. 2026 Jan 9;16:1323. doi: 10.1038/s41598-025-34247-1 (PMC12796198; doi:10.1038/s41598-025-34247-1)
Supplement: Supplementary file 2 — Supplementary Material 2 [file 41598_2025_34247_MOESM2_ESM.zip › hoerlteam-sted_automation-e9cfd8b/autosted/detection/roi_detection.py]

import logging

import numpy as np
from skimage.measure import regionprops
from matplotlib import pyplot as plt

from autosted.utils.coordinate_utils import (
    pixel_to_physical_coordinates,
    get_offset_parameters_defaults,
)
from autosted.utils.parameter_constants import (
    PIXEL_SIZE_PARAMETERS,
    OFFSET_SCAN_PARAMETERS,
    FOV_LENGTH_PARAMETERS,
)
from autosted.callback_buildingblocks.coordinate_value_wrappers import (
    ValuesToSettingsDictCallback,
)
from autosted.callback_buildingblocks.data_selection import NewestDataSelector
from autosted.utils.coordinate_utils import refill_ignored_dimensions
from autosted.detection.display_util import (
    draw_bboxes_multicolor,
    draw_bboxes_1c,
    DEFAULT_COLOR_NAMES,
)
from autosted.utils.dict_utils import get_parameter_value_array_from_dict
from autosted.data import MeasurementData

from calmutils.misc import filter_rprops


class SegmentationWrapper:

    fov_length_parameter_paths = FOV_LENGTH_PARAMETERS
    pixel_size_parameter_paths = PIXEL_SIZE_PARAMETERS

    def __init__(
        self,
        detection_function,
        data_source_callback=None,
        configurations=(0,),
        channels=(0,),
        detection_kwargs=None,
        regionprops_filters=None,
        reference_configuration=None,
        offset_parameters="scan",
        plot_detections=True,
        return_parameter_dict=True,
    ):
        
        """
        Parameters
        ----------
        detection_function : a callable taking one or more images as the first positional arguments and optionally keyword arguments
            should return a label map as integer-valued array
        data_source_callback : a callable (e.g. NewestDataSelector), which should return a MeasurementData object
        configurations : index of configuration to use, or list of indices to use multiple
        channels : index of channel to use, or list of indices to use multiple
        detection_kwargs : keyword arguments to pass to detection_function
        regionprops_filters: dict mapping property (str) -> min, max (2-tuple)
        reference_configuration : index of configuration from which to get metadata (e.g. stage/scan position)
        offset_parameters : parameter paths of offset position in measurement settings
            or "scan"/"stage" to use default scan/stage parameters
        plot_detections: whether to produce a plot showing detections or not
        return_parameter_dict : whether to return ready-to-use parameter dictionary instead of values
        """

        if data_source_callback is None:
            data_source_callback = NewestDataSelector()
        self.data_source_callback = data_source_callback
        self.detection_function = detection_function
        self.plot_detections = plot_detections
        self.return_parameter_dict = return_parameter_dict

        self.offset_parameter_paths, self.invert_dimensions = (
            get_offset_parameters_defaults(offset_parameters)
        )

        # make sure we have a sequence of configurations & channels, even if just a single one is selected
        self.configurations = (
            (configurations,) if np.isscalar(configurations) else configurations
        )
        self.channels = (channels,) if np.isscalar(channels) else channels

        # by default pick the first configuration as reference
        # if user gave a configuration index, make sure it is among those we load
        self.reference_configuration = (
            self.configurations[0]
            if reference_configuration is None
            else reference_configuration
        )
        if self.reference_configuration not in self.configurations:
            raise ValueError(
                "Reference configuration must be one of: {}".format(self.configurations)
            )

        # keyword arguments that are passed to the detection_function call (after the images)
        self.detection_kwargs = {} if detection_kwargs is None else detection_kwargs

        # dict of property name -> (min, max) ranges for regionprops, default to empty dict
        self.regionprops_filters = (
            {} if regionprops_filters is None else regionprops_filters
        )

        self.normalization_range = (0.5, 99.5)
        self.plot_colors = DEFAULT_COLOR_NAMES

        self.logger = logging.getLogger(__name__)

    def plot_bboxes(self, data, bboxes):
        # get images of reference configuration
        imgs_ref_config = MeasurementData.collect_images_from_measurement_data(
            data, (self.reference_configuration,), self.channels
        )
        # plot in RGB (multiple channels) or gray (single channel)
        if len(imgs_ref_config) > 1:
            draw_bboxes_multicolor(
                imgs_ref_config,
                bboxes,
                self.normalization_range,
                None,
                2,
                True,
                self.plot_colors,
            )
        else:
            draw_bboxes_1c(
                imgs_ref_config[0], bboxes, self.normalization_range, None, 2, True
            )
        plt.show()

    def run_segmentation(self, images):

        label_map = self.detection_function(*images, **self.detection_kwargs)

        bboxes = []
        for region in regionprops(label_map):
            if filter_rprops(region, self.regionprops_filters):
                bboxes.append(region.bbox)

        return bboxes

    def __call__(self):

        # get list of images we want to process
        data = self.data_source_callback()
        images = MeasurementData.collect_images_from_measurement_data(
            data, self.configurations, self.channels
        )

        # check for singleton dimensions
        # (dropped in squeezed images, but should be refilled with original position in results)
        singleton_dims = MeasurementData.get_singleton_dimensions(
            data, self.reference_configuration
        )
        self.logger.debug(f"Singleton dimensions: {singleton_dims}")

        # get settings dict for reference configuration
        measurement_settings = data.measurement_settings[self.reference_configuration]

        # run segmentation, should return sequence of (min_0, min_1, ..., max_0, max_1, ...) bounding boxes
        bboxes = self.run_segmentation(images)
        self.logger.info(
            f"detected {len(bboxes)} bounding box(es), pixel coordinates: {bboxes}"
        )

        if self.plot_detections:
            self.plot_bboxes(data, bboxes)

        # we found nothing, return
        if len(bboxes) == 0:
            return []

        # get reference frame in world units
        offsets = get_parameter_value_array_from_dict(
            measurement_settings, self.offset_parameter_paths
        )
        fov_lengths = get_parameter_value_array_from_dict(
            measurement_settings, self.fov_length_parameter_paths
        )
        pixel_sizes = get_parameter_value_array_from_dict(
            measurement_settings, self.pixel_size_parameter_paths
        )

        self.logger.debug(f"reference offsets: {offsets}")
        self.logger.debug(f"reference fov lengths: {fov_lengths}")
        self.logger.debug(f"reference pixel sizes: {pixel_sizes}")

        results = []

        for bbox in bboxes:

            # split bbox into min/max
            mins, maxs = bbox[: len(bbox) // 2], bbox[len(bbox) // 2 :]

            # refill ignored/singleton dimensions, convert to world units
            mins, maxs = refill_ignored_dimensions(
                mins, singleton_dims
            ), refill_ignored_dimensions(maxs, singleton_dims)
            mins = pixel_to_physical_coordinates(
                mins,
                offsets,
                pixel_sizes,
                fov_lengths,
                ignore_dimension=singleton_dims,
                invert_dimension=self.invert_dimensions,
            )
            maxs = pixel_to_physical_coordinates(
                maxs,
                offsets,
                pixel_sizes,
                fov_lengths,
                ignore_dimension=singleton_dims,
                invert_dimension=self.invert_dimensions,
            )

            # min/max to center/length
            roi_center = list((mins + maxs) / 2)
            roi_length = list(np.abs(maxs - mins))

            # set ROI length for singleton dimensions to None
            # as we can't, e.g. determine 3D ROI from a 2D image
            # (by returning None, settings from other building blocks will be used)
            for d, is_singleton in enumerate(singleton_dims):
                if is_singleton:
                    roi_length[d] = None

            results.append((roi_center, roi_length))

        self.logger.info(f"physical unit center/length of detection(s): {results}")

        if self.return_parameter_dict:
            return ValuesToSettingsDictCallback(
                lambda: results,
                (self.offset_parameter_paths, self.fov_length_parameter_paths),
            )()
        else:
            return results


class ROIDetectorWrapper(SegmentationWrapper):

    def __init__(self, *args, **kwargs):
        """
        subclass of SegmentationWrapper wrapping a function that directly returns object bounding boxes
        parameters are the same, only differences shown here:

        Parameters
        ----------
        detection_function : a callable taking one or more images as the first positional arguments and optionally keyword arguments
            should return sequence of (min_0, min_1, ..., max_0, max_1, ...) bounding boxes
        regionprops_filters: is unused
        """
        super().__init__(*args, **kwargs)

    def run_segmentation(self, images):
        bboxes = self.detection_function(*images, **self.detection_kwargs)
        return bboxes
