# Supplementary material for: A flexible framework for automated STED super-resolution microscopy
Source: Sci Rep. 2026 Jan 9;16:1323. doi: 10.1038/s41598-025-34247-1 (PMC12796198; doi:10.1038/s41598-025-34247-1)
Supplement: Supplementary file 2 — Supplementary Material 2 [file 41598_2025_34247_MOESM2_ESM.zip › hoerlteam-sted_automation-e9cfd8b/autosted/detection/spot_detection.py]

import logging

import numpy as np

from autosted.callback_buildingblocks.coordinate_value_wrappers import (
    ValuesToSettingsDictCallback,
)
from autosted.callback_buildingblocks.data_selection import NewestDataSelector
from autosted.detection.display_util import (
    draw_detections_multicolor,
    draw_detections_1c,
    DEFAULT_COLOR_NAMES,
)
from autosted.utils.coordinate_utils import (
    pixel_to_physical_coordinates,
    get_offset_parameters_defaults,
)
from autosted.utils.coordinate_utils import refill_ignored_dimensions
from autosted.utils.dict_utils import get_parameter_value_array_from_dict
from autosted.data import MeasurementData
from autosted.utils.parameter_constants import (
    PIXEL_SIZE_PARAMETERS,
    OFFSET_SCAN_PARAMETERS,
    FOV_LENGTH_PARAMETERS,
)


class CoordinateDetectorWrapper:

    fov_length_parameter_paths = FOV_LENGTH_PARAMETERS
    pixel_size_parameter_paths = PIXEL_SIZE_PARAMETERS

    def __init__(
        self,
        detection_function,
        data_source_callback=None,
        configurations=(0,),
        channels=(0,),
        detection_kwargs=None,
        reference_configuration=None,
        offset_parameters="scan",
        plot_detections=True,
        return_parameter_dict=True,
    ):
        """
        Parameters
        ----------
        detection_function : a callable taking one or more images as the first positional arguments and optionally keyword arguments
            should return a list (or array) of coordinates (list/array)
            or a list of lists of coordinates
            (e.g. for detected coords "belong together" and will later form configurations of one measurement)
        data_source_callback : a callable (e.g. NewestDataSelector), which should return a MeasurementData object
        configurations : index of configuration to use, or list of indices to use multiple
        channels : index of channel to use, or list of indices to use multiple
        detection_kwargs : keyword arguments to pass to detection_function
        reference_configuration : index of configuration from which to get metadata (e.g. stage/scan position)
        offset_parameters : parameter paths of offset position in measurement settings
            or "scan"/"stage" to use default scan/stage parameters
        plot_detections: whether to produce a plot showing detections or not
        return_parameter_dict : whether to return ready-to-use parameter dictionary instead of values
        """

        if data_source_callback is None:
            data_source_callback = NewestDataSelector()
        self.data_source_callback = data_source_callback
        self.detection_function = detection_function
        self.return_parameter_dict = return_parameter_dict

        self.offset_parameter_paths, self.invert_dimensions = (
            get_offset_parameters_defaults(offset_parameters)
        )

        # keyword arguments that are passed to the detection_function call (after the images)
        self.detection_kwargs = {} if detection_kwargs is None else detection_kwargs

        # make sure we have a sequence of configurations & channels, even if just a single one is selected
        self.configurations = (
            (configurations,) if np.isscalar(configurations) else configurations
        )
        self.channels = (channels,) if np.isscalar(channels) else channels

        # by default pick the first configuration as reference
        # if user gave a configuration index, make sure it is among those we load
        self.reference_configuration = (
            self.configurations[0]
            if reference_configuration is None
            else reference_configuration
        )
        if self.reference_configuration not in self.configurations:
            raise ValueError(
                "Reference configuration must be one of: {}".format(self.configurations)
            )

        self.plot_detections = plot_detections

        self.normalization_range = (0.5, 99.5)
        self.plot_colors = DEFAULT_COLOR_NAMES

    def to_world_coordinates(self, detections_pixel, measurement_settings, ignore_dim):

        offsets = get_parameter_value_array_from_dict(
            measurement_settings, self.offset_parameter_paths
        )
        fov_lengths = get_parameter_value_array_from_dict(
            measurement_settings, self.fov_length_parameter_paths
        )
        pixel_sizes = get_parameter_value_array_from_dict(
            measurement_settings, self.pixel_size_parameter_paths
        )

        res = []
        for detection in detections_pixel:
            detection = np.array(detection, dtype=float)
            res.append(
                pixel_to_physical_coordinates(
                    detection,
                    offsets,
                    pixel_sizes,
                    fov_lengths,
                    ignore_dimension=ignore_dim,
                    invert_dimension=self.invert_dimensions,
                )
            )
        return res

    def __call__(self):

        # get list of images we want to process
        data = self.data_source_callback()
        images = MeasurementData.collect_images_from_measurement_data(
            data, self.configurations, self.channels
        )

        # check for singleton dimensions
        # (dropped in squeezed images, but should be refilled with original position in results)
        singleton_dims = MeasurementData.get_singleton_dimensions(
            data, self.reference_configuration
        )

        # get settings dict for reference configuration
        measurement_settings = data.measurement_settings[self.reference_configuration]

        # run detection
        detections = self.detection_function(*images, **self.detection_kwargs)

        if self.plot_detections:
            # get images of reference configuration
            imgs_ref_config = MeasurementData.collect_images_from_measurement_data(
                data, (self.reference_configuration,), self.channels
            )
            # plot in RGB (multiple channels) or gray (single channel)
            if len(imgs_ref_config) > 1:
                draw_detections_multicolor(
                    imgs_ref_config,
                    detections,
                    self.normalization_range,
                    None,
                    3,
                    True,
                    self.plot_colors,
                )
            else:
                draw_detections_1c(
                    imgs_ref_config[0],
                    detections,
                    self.normalization_range,
                    None,
                    3,
                    True,
                )

        # nothing found -> early return
        if len(detections) == 0:
            return []

        # we support nested detections, i.e. a list of lists of coordinates
        # check by looking at the first element of the first detection
        # in non-nested results, this will be a number, otherwise it will be an array of coords
        nested_detections = not np.isscalar(detections[0][0])

        # go over pixel results, convert to world units
        # if we have nested results, do an extra inner loop to keep structure
        if not nested_detections:
            detections = [
                refill_ignored_dimensions(detection_pixel, singleton_dims)
                for detection_pixel in detections
            ]
            detections_unit = self.to_world_coordinates(
                detections, measurement_settings, singleton_dims
            )
            if self.return_parameter_dict:
                return ValuesToSettingsDictCallback(
                    lambda: detections_unit, self.offset_parameter_paths
                )()
            else:
                return detections_unit
        else:
            results = []
            for detections_i in detections:
                detections_i = [
                    refill_ignored_dimensions(detections_i_pixel, singleton_dims)
                    for detections_i_pixel in detections_i
                ]
                detections_unit = self.to_world_coordinates(
                    detections_i, measurement_settings, singleton_dims
                )
                results.append(detections_unit)

            if self.return_parameter_dict:
                return ValuesToSettingsDictCallback(
                    lambda: results,
                    self.offset_parameter_paths,
                    nested_generator_callback=True,
                )()
            else:
                return results
