# Supplementary material for: A flexible framework for automated STED super-resolution microscopy
Source: Sci Rep. 2026 Jan 9;16:1323. doi: 10.1038/s41598-025-34247-1 (PMC12796198; doi:10.1038/s41598-025-34247-1)
Supplement: Supplementary file 2 — Supplementary Material 2 [file 41598_2025_34247_MOESM2_ESM.zip › hoerlteam-sted_automation-e9cfd8b/autosted/imspector/imspector.py]

import re
from warnings import warn
import logging
from threading import Semaphore
import time

import numpy as np

# do not fail on missing SpecPy
# so we can develop on systems other than the microscope control workstation
try:
    import specpy
except ImportError:
    pass

from autosted.utils.dict_utils import get_path_from_dict, remove_path_from_dict, merge_dict_pair
from autosted.utils.parameter_constants import (
    OFFSET_STAGE_GLOBAL_PARAMETERS,
    OFFSET_SCAN_PARAMETERS,
    OFFSET_SCAN_GLOBAL_PARAMETERS,
    FOV_LENGTH_PARAMETERS,
)


class ParameterSanitizer:

    pattern_parent = re.compile(
        "(?:Internal error: )?Invalid argument for (?:device|parameter) '(.*?)'"
    )
    pattern_last = re.compile("No parameter '(.*?)'")
    # new error message that appeared with the addition of 'Powerswitch'
    unknown_device_error = re.compile(
        "Internal error: Unknown device or parameter '(.*?)'"
    )

    def __init__(self):
        warn("ParameterSanitizer is deprecated", DeprecationWarning)
        self.paths_to_drop = []

    def parse_runtime_error(self, e):
        lines = e.args[0].split("\n")
        print(lines)

        # check for unknown device error
        m_unknown_device = self.unknown_device_error.match(lines[0])
        if m_unknown_device:
            # add device to ignored list
            par_dev_unknown = [m_unknown_device.groups()[0]]
            self.paths_to_drop.append(par_dev_unknown)

            # notify user and quit further parsing of this error
            print(
                "WARNING: parameter {} cannot be set, ignoring from here on".format(
                    par_dev_unknown
                )
            )
            return

        pars = [self.pattern_parent.match(l).groups()[0] for l in lines[:-1]]
        m = self.pattern_last.match(lines[-1])
        if m:
            pars.append(m.groups()[0])

        self.paths_to_drop.append(pars)
        print("WARNING: parameter {} cannot be set, ignoring from here on".format(pars))

    def sanitize(self, p):
        for par in self.paths_to_drop:
            ParameterSanitizer.del_recursive(p, par)

    @staticmethod
    def del_recursive(d, params):

        # ignore empty, but warn
        if len(params) == 0:
            warn(
                "WARNING: tried to remove empty parameter (this is probably okay, but should not happen - look into it!)"
            )
            return

        for i in range(len(params) - 1):
            if params[i] in d:
                d = d[params[i]]
            else:
                break
        if params[-1] in d:
            del d[params[-1]]

    @staticmethod
    def set_parameters_nofail(target, sanitizer, pars):
        done = False
        while not done:
            try:
                sanitizer.sanitize(pars)
                target.set_parameters("", pars)
                done = True
            except RuntimeError as e:
                sanitizer.parse_runtime_error(e)


class ImspectorConnection:

    def __init__(self, imspector=None, reuse_measurement=False):

        # make default (local) specpy handle if none is given
        if imspector is None:
            imspector = specpy.get_application()

        self.imspector = imspector

        # sets of parameters to ignore because we got errors trying to set them
        self.dropped_parameters_measurement = set()
        self.dropped_parameters_hardware = set()

        self.logger = logging.getLogger(__name__)

        self.reuse_measurement = reuse_measurement
        self.current_measurement = None
        self.template_parameters = None

        if reuse_measurement:
            self.logger.warning("""ImspectorConnection will re-use one measurement (experimental).
                                This can be finicky if you select different measurements in the UI - don't touch Imspector while the pipeline is running.""")

        # keep track of last measurement run start/end times
        self.last_run_start_time = None
        self.last_run_end_time = None

    def set_parameters_recursive(self, where, params, value_type):

        # we keep separate sets of dropped parameters for measurement and hardware
        # pick the relevant one
        if value_type == specpy.ValueTree.Measurement:
            dropped_parameter_set = self.dropped_parameters_measurement
        elif value_type == specpy.ValueTree.Hardware:
            dropped_parameter_set = self.dropped_parameters_hardware
        else:
            raise ValueError("Trying to set non-measurement and non-hardware parameters not supported.")

        # if we are at the root of parameter tree, filter dropped parameters
        if where == "":
            for param_to_drop in dropped_parameter_set:
                params = remove_path_from_dict(params, param_to_drop)

        # try to set all parameters at once
        try:
            self.imspector.value_at(where, value_type).set(params)
            bulk_success = True
        except RuntimeError:
            bulk_success = False
        # we encountered no error we're done and don't have to set recursively
        if bulk_success:
            return

        # skip if the parameter caused an error before
        # NOTE: most likely redundant if we drop at the root above, kept for the moment
        if where in dropped_parameter_set:
            return

        if not isinstance(params, dict):
            # try to set parameter(s), if an error occurs, add to set of parameters to ignore
            try:
                self.imspector.value_at(where, value_type).set(params)
            except RuntimeError:
                if where not in dropped_parameter_set:
                    self.logger.debug(
                        "parameter {} cannot be set, ignoring from here on".format(
                            where
                        )
                    )
                    dropped_parameter_set.add(where)
        else:
            # we have a dict of parameters, set all individually
            for k, v in params.items():
                child_key = k if where == "" else where + "/" + k
                self.set_parameters_recursive(child_key, v, value_type)

    def get_current_data(self):
        # get hardware and measurement params (dicts)
        hardware_params = self.imspector.value_at("", specpy.ValueTree.Hardware).get()
        measurement_parameters = self.imspector.active_measurement().parameters("")
        # get list of all stacks in currently active measurement / configuration
        stack_data = []
        for name in self.imspector.active_measurement().stack_names():
            stack_data.append(
                np.copy(self.imspector.active_measurement().stack(name).data())
            )
        return hardware_params, measurement_parameters, stack_data

    @staticmethod
    def get_n_channels(parameters):
        return len(
            get_path_from_dict(parameters, "ExpControl/measurement/channels", False)
        )

    def make_measurement_from_task(self, task):

        # potentially faster: reuse one measurement
        # make a new configuration and delete all old ones
        if self.reuse_measurement:

            # create a new measurement once on start, remember parameters!
            if self.current_measurement is None:
                self.current_measurement = self.imspector.create_measurement()
                self.template_parameters = self.current_measurement.parameters("")

            # get saved measurement and activate
            ms = self.current_measurement
            self.imspector.activate(ms)

            # get all configurations
            old_configs = [ms.configuration(name) for name in ms.configuration_names()]

            # prepend template parameters to task (avoids e.g. offsets from previous image)
            measurement_updates, hardware_updates = task
            measurement_updates = merge_dict_pair(self.template_parameters, measurement_updates)
            task = measurement_updates, hardware_updates

            # make a new configuration from task
            self.make_configuration_from_task(task)

            # remove old configs
            for old_config in old_configs:
                ms.remove(old_config)

        # if not reusing: always create a new measurement
        else:
            ms = self.imspector.create_measurement()
            self.set_parameters_in_measurement(ms, task)

    def set_parameters_in_measurement(self, ms, task):

        measurement_updates, hardware_updates = task

        # we do the update twice to also set grayed-out values
        self.set_parameters_recursive(
            "", measurement_updates, specpy.ValueTree.Measurement
        )
        if len(hardware_updates) > 0:
            self.set_parameters_recursive(
                "", hardware_updates, specpy.ValueTree.Hardware
            )

        self.set_parameters_recursive(
            "", measurement_updates, specpy.ValueTree.Measurement
        )
        if len(hardware_updates) > 0:
            self.set_parameters_recursive(
                "", hardware_updates, specpy.ValueTree.Hardware
            )
        
        # NOTE: sync axis seems to jump back to frame after setting
        # if we want lines, we manually re-set just that one parameter
        # FIXME: this causes weird problems in xz cut followed by any other image
        # if (
        #     get_path_from_dict(
        #         measurement_updates, "Measurement/axes/num_synced", False
        #     )
        #     == 1
        # ):
        #     ms.set_parameters("Measurement/axes/num_synced", 1)

    def make_configuration_from_task(self, task):

        # clone active configuration in current measurement
        ms = self.imspector.active_measurement()
        ac = ms.active_configuration()
        new_ac = ms.clone(ac)
        ms.activate(new_ac)

        # we sometimes had delay in switching configurations
        # keep trying with 50ms delay
        while (ms.active_configuration().name() != new_ac.name()):
            ms.activate(new_ac)
            time.sleep(0.05)

        self.set_parameters_in_measurement(ms, task)

    def run_current_measurement(self):

        # get last configuration of active measurement
        # make sure to use saved measurement if we are re-using
        if self.reuse_measurement:
            ms = self.current_measurement
        else:
            ms = self.imspector.active_measurement()
        ms.activate(ms.configuration(ms.number_of_configurations() - 1))

        # get acquisition coordinates / fov and log for debug
        params = ms.parameters("")
        offsets_stage = [
            get_path_from_dict(params, path, False)
            for path in OFFSET_STAGE_GLOBAL_PARAMETERS
        ]
        offsets_scan = [
            get_path_from_dict(params, path, False) for path in OFFSET_SCAN_PARAMETERS
        ]
        offsets_scan_global = [
            get_path_from_dict(params, path, False)
            for path in OFFSET_SCAN_GLOBAL_PARAMETERS
        ]
        fov_length = [
            get_path_from_dict(params, path, False) for path in FOV_LENGTH_PARAMETERS
        ]
        self.logger.debug("running acquisition:")
        self.logger.debug("stage offsets: {}".format(offsets_stage))
        self.logger.debug("scan offsets: {}".format(offsets_scan))
        self.logger.debug("scan offsets global: {}".format(offsets_scan_global))
        self.logger.debug("FOV length: {}".format(fov_length))

        self.last_run_start_time = time.time()

        # actually run
        self.imspector.run(ms)

        self.last_run_end_time = time.time()

    @staticmethod
    def blocking_imspector_run(imspector, measurement):
        """
        since imspector.run(measurement) was buggy in 16.3.10599-1948 and did not block,
        this wrapps it into a blocking call.

        also catches the 'bad cast' exception that seems to always happen
        """

        warn(
            "blocking_imspector_run is deprecated and no longer necessary",
            DeprecationWarning,
        )

        sem = Semaphore()
        sem.acquire()
        imspector.connect_end(sem.release, 0)

        try:
            imspector.run(measurement)
        except RuntimeError as e:
            # bad cast error is always thrown, but measurement seems to work nonetheless
            # in that specific case, we ignore the error
            if str(e) == "bad cast":
                pass
            else:
                raise

        sem.acquire()
        imspector.disconnect_end(sem.release, 0)

    def save_current_measurement(self, path):
        ms = self.imspector.active_measurement()
        ms.save_as(path)

    def close_current_measurement(self):
        # close current measurement if we are not reusing it
        if not self.reuse_measurement:
            ms = self.imspector.active_measurement()
            self.imspector.close(ms)


def get_active_measurement_safe(imspector):
    # Getting active measurement from Imspector fails with RuntimeError
    # if no measurement is open or if none is selected (e.g. after closing)
    # This function catches the exception and returns None instead
    try:
        return imspector.active_measurement()
    except RuntimeError:
        return None


def get_current_stage_coords(im=None):

    if im is None:
        im = specpy.get_application()

    ms = get_active_measurement_safe(im)
    need_temp_measurement = ms is None
    if need_temp_measurement:
        im.create_measurement()
        ms = im.active_measurement()

    coords = [ms.parameters(path) for path in OFFSET_STAGE_GLOBAL_PARAMETERS]

    if need_temp_measurement:
        im.close(ms)

    return coords
