# Supplementary material for: A flexible framework for automated STED super-resolution microscopy
Source: Sci Rep. 2026 Jan 9;16:1323. doi: 10.1038/s41598-025-34247-1 (PMC12796198; doi:10.1038/s41598-025-34247-1)
Supplement: Supplementary file 2 — Supplementary Material 2 [file 41598_2025_34247_MOESM2_ESM.zip › hoerlteam-sted_automation-e9cfd8b/autosted/task_filtering/task_filtering.py]

from autosted import AcquisitionPipeline
from autosted.utils.coordinate_utils import virtual_bbox_from_settings
from calmutils.misc.bounding_boxes import get_iou


class AlreadyImagedFOVFilter:

    def __init__(self, pipeline=None, level=None, iou_thresh=0.5, z_ignore=False):
        self.iou_thresh = iou_thresh
        self.pipeline = pipeline
        self.lvl = level
        self.z_ignore = z_ignore

        # init old BBox list
        self.old_bboxes = []

    def check(self, task, level):

        # if pipeline and level are not set the first time the filter is called
        # use the currently running pipeline as well as the level of the task that is being checked
        if self.pipeline is None:
            self.pipeline = AcquisitionPipeline.running_instance
        if self.lvl is None:
            self.lvl = level

        self.update_old_bboxes()

        # get BBoxes of new task
        bboxes_new = []

        for i in range(len(task)):
            measurement_updates, _ = task[i]
            (min_i, len_i) = virtual_bbox_from_settings(measurement_updates)
            if self.z_ignore:
                min_i = min_i[1:]
                len_i = len_i[1:]
            bboxes_new.append((min_i, len_i))

        # if any overlap > IOU threshold: return False, else True
        for bbox in bboxes_new:
            for bbox_old in self.old_bboxes:
                # print('check against old BBOX IOU: {}'.format(self.get_iou(bbox, bbox_old, self.ignore_z)))
                if get_iou(bbox, bbox_old) > self.iou_thresh:
                    return False
        return True

    def update_old_bboxes(self):
        """
        get BBoxes for all existing acquisitions
        """
        # rest list
        self.old_bboxes.clear()

        # get all other indices of same level
        # (where the level of last (level, idx) pair matches callback level)
        idxes_same_level = [
            key for key in self.pipeline.data.keys() if key[-1][0] == self.lvl
        ]
        for idx in idxes_same_level:
            data_other_i = self.pipeline.data.get(idx, None)
            # go through all confs
            for setts_i in data_other_i.measurement_settings:
                # virtual bbox of image
                (min_i, len_i) = virtual_bbox_from_settings(setts_i)
                if self.z_ignore:
                    min_i = min_i[1:]
                    len_i = len_i[1:]
                self.old_bboxes.append((min_i, len_i))
