# Supplementary material for: A flexible framework for automated STED super-resolution microscopy
Source: Sci Rep. 2026 Jan 9;16:1323. doi: 10.1038/s41598-025-34247-1 (PMC12796198; doi:10.1038/s41598-025-34247-1)
Supplement: Supplementary file 2 — Supplementary Material 2 [file 41598_2025_34247_MOESM2_ESM.zip › hoerlteam-sted_automation-e9cfd8b/autosted/taskgeneration/__init__.py]

from autosted.taskgeneration.taskgeneration import (
    AcquisitionTaskGenerator,
    DummyUpdateGenerator,
)

from autosted.taskgeneration.timeseries import TimeSeriesCallback
