# Supplementary material for: A flexible framework for automated STED super-resolution microscopy
Source: Sci Rep. 2026 Jan 9;16:1323. doi: 10.1038/s41598-025-34247-1 (PMC12796198; doi:10.1038/s41598-025-34247-1)
Supplement: Supplementary file 2 — Supplementary Material 2 [file 41598_2025_34247_MOESM2_ESM.zip › hoerlteam-sted_automation-e9cfd8b/autosted/utils/tiling.py]

# import more generic functions that were moved to CalmUtils
from calmutils.stitching.tiling import centered_tiles, minmax_tiles


def relative_spiral_generator(steps, start=[0, 0]):
    """
    generator for two-dimensional regular spiral coordinates around a starting point
    with given step sizes
    """

    # single tile in center
    yield start[0:2].copy()

    n = 1
    while True:
        # move n rows "left & down"
        bookmark = [-n * steps[0] + start[0], n * steps[1] + start[1]]
        for _ in range(2 * n):
            yield bookmark.copy()
            bookmark[0] += steps[0]
        for _ in range(2 * n):
            yield bookmark.copy()
            bookmark[1] -= steps[1]
        for _ in range(2 * n):
            yield bookmark.copy()
            bookmark[0] -= steps[0]
        for _ in range(2 * n):
            yield bookmark.copy()
            bookmark[1] += steps[1]
        n += 1
