# Supplementary material for: A flexible framework for automated STED super-resolution microscopy
Source: Sci Rep. 2026 Jan 9;16:1323. doi: 10.1038/s41598-025-34247-1 (PMC12796198; doi:10.1038/s41598-025-34247-1)
Supplement: Supplementary file 2 — Supplementary Material 2 [file 41598_2025_34247_MOESM2_ESM.zip › hoerlteam-sted_automation-e9cfd8b/examples/README.md]

# ```autoSTED``` example notebooks

This folder contains various use-cases of autoSTED as Jupyter notebooks.

## Basic usage concepts

The following notebooks cover basics and are a good starting point (they also form the basis of the user guide).

- ```basics.ipynb``` covers the basic concepts of autoSTED
- ```save_parameters_to_json.ipynb``` covers saving of parameters to files, so they can be reused in imaging pipelines
- ```overview_detail_cells.ipynb``` covers the basics of constructing hierarchical overview-detail pipelines
- ```demo_overview_detail.ipynb``` showcases overview-detail imaging using **simulated microscopy** to test the framework without a microscope

## Applications in previous studies

The following notebooks (and their earlier versions) were used in published studies from our group:

- ```overview_detail_spot_pair.ipynb``` for DNA-FISH imaging
- ```overview_detail_nuclei_legacy.ipynb``` for imaging of DNA texture
