# Supplementary material for: A flexible framework for automated STED super-resolution microscopy
Source: Sci Rep. 2026 Jan 9;16:1323. doi: 10.1038/s41598-025-34247-1 (PMC12796198; doi:10.1038/s41598-025-34247-1)
Supplement: Supplementary file 2 — Supplementary Material 2 [file 41598_2025_34247_MOESM2_ESM.zip › hoerlteam-sted_automation-e9cfd8b/examples/overview_detail_spot_pair.ipynb]

# %% [markdown]
# Overview-Detail imaging of FISH spot (pairs)

This notebook contains the code we used for automation of our various FISH studies (updated to work with the newest version of autoSTED):

* [Brandstetter et al. (Biophysical Journal, 2022)](https://linkinghub.elsevier.com/retrieve/pii/S0006349522001096)
* [Steinek et al. (Cell Reports Methods, 2024)](https://doi.org/10.1016/j.crmeth.2024.100840)
* [Stumberger et al. (bioRxiv preprint, 2025)](http://biorxiv.org/lookup/doi/10.1101/2025.01.20.633941)

### Old versions

**Note:** We used older (and messier) versions (v1.0.0) of autosted (then pipeline2) for most of the published studies, which can be found under: https://doi.org/10.5281/zenodo.14627119

The corresponding file in the v1.0.0 release is ```p2_simple_pair_automation.ipynb```

# %% [markdown]
## Import & definition of acquisition run function

**Run this once**

Here, we wrap the code for one pipeline run in function ```run_pipeline```. That way, we can use the blocks below to easily run it multiple times in a row (e.g. on different locations on a slide)

# %% [code]
import json
import logging
import os
import sys

from autosted.callback_buildingblocks import (
    DifferentFirstFOVSettingsGenerator,
    FOVSettingsGenerator,
    JSONSettingsLoader,
    LocationKeeper,
    LocationRemover,
    NewestDataSelector,
    NewestSettingsSelector,
    ScanModeSettingsGenerator,
    ScanOffsetsSettingsGenerator,
    SimpleManualOffset,
    SpiralOffsetGenerator,
    StageOffsetsSettingsGenerator,
)
from autosted.detection import SimpleFocusPlaneDetector
from autosted.detection.legacy import (
    LegacySpotPairFinder,
    SimpleSingleChannelSpotDetector,
)
from autosted.imspector import get_current_stage_coords
from autosted.pipeline import AcquisitionPipeline
from autosted.stoppingcriteria import TimedStoppingCriterion
from autosted.taskgeneration import AcquisitionTaskGenerator

# configure logging
logging.basicConfig(stream=sys.stdout, level=logging.INFO)


def run_pipeline(
    save_path,
    hours_to_image,
    ov_json,
    det_jsons,
    start_coords,
    sigma,
    thresholds,
    ov_moves,
    ov_fovs=None,
    ov_psz=None,
    ov_fovs_first=None,
    det_fovs=None,
    det_pszs=None,
    ov_json_imspector=None,
    det_jsons_imspector=None,
    onecolor=False,
    focus_channel=0,
    manual_focus_offset=[0, 0, 0],
    ov_mode=None,
    det_modes=None,
    between_channel_max_distance=5,
    channels_singlecolor_detection=0,
):

    # init pipeline with hierarchy levels 'field' (overview) and 'sted' (detail)
    pipeline = AcquisitionPipeline(
        data_save_path=save_path,
        hierarchy_levels=("field", "sted"),
        save_combined_hdf5=True,
    )

    # overview task generator (for 'field'-level images): move in spiral and hold focus
    next_overview_generator = AcquisitionTaskGenerator(
        "field",
        # 1. load settings from JSON, remove any location parameters
        LocationRemover(
            JSONSettingsLoader(ov_json, ov_json_imspector, as_measurements=False)
        ),
        # 2. set stage position based on positions from spiral generator
        StageOffsetsSettingsGenerator(
            SpiralOffsetGenerator(ov_moves, start_coords, return_parameter_dict=False)
        ),
        # 3. maually switch scan mode (by default, do xyz)
        ScanModeSettingsGenerator(["xyz" if ov_mode is None else ov_mode]),
        # 4. set FOV size, first image can have a different FOV (e.g. for easier focus)
        DifferentFirstFOVSettingsGenerator(ov_fovs, ov_psz, ov_fovs_first),
        # 5. set z stage position based on simple autofocus (brightest plane) in previous overview, optionally add offset
        StageOffsetsSettingsGenerator(
            SimpleManualOffset(
                SimpleFocusPlaneDetector(channel=focus_channel),
                offset=manual_focus_offset,
            )
        ),
    )

    # spot detector callback using the newest overview
    # can be pair detector or single channel detector
    if not onecolor:
        detector = LegacySpotPairFinder(
            NewestDataSelector(pipeline, "field"),
            sigma,
            thresholds,
            between_channel_max_distance=between_channel_max_distance,
            in_channel_min_distance=3,
            plot_detections=True,
        )
    else:
        detector = SimpleSingleChannelSpotDetector(
            NewestDataSelector(pipeline, "field"),
            sigma,
            thresholds,
            channel=channels_singlecolor_detection,
            refine_detections=False,
            plot_detections=True,
        )

    # detail task generation: settings from last overview + new FOV + detection
    # optionally repeat measurement to check reproducibility
    detail_generator = AcquisitionTaskGenerator(
        "sted",
        # 1. take position of the overview image, ignore other parameters
        LocationKeeper(NewestSettingsSelector(pipeline, "field")),
        # 2. take all other parameters from saved settings
        LocationRemover(JSONSettingsLoader(det_jsons, det_jsons_imspector, False)),
        # 3. manually switch scan mode
        ScanModeSettingsGenerator(
            det_modes if not det_modes is None else ["xyz"] * len(det_jsons), False
        ),
        # 4. manually switch FOV size / pixel size
        FOVSettingsGenerator(det_fovs, det_pszs),
        # 5. set scan offset based on detections
        ScanOffsetsSettingsGenerator(detector),
    )

    # add next overview and detail generation callbacks to pipeline
    pipeline.add_callback(next_overview_generator, "field")
    pipeline.add_callback(detail_generator, "field")

    # add stopping criterion
    pipeline.add_stopping_condition(TimedStoppingCriterion(hours_to_image * 60 * 60))

    # run pipeline, use overview generator to set initial task
    pipeline.run(next_overview_generator)

# %% [markdown]
## Enqueue and run acquisitions

Here, we build a list of parameter dicts that are then passed to ```run_acquisition``` sequentially.

# %% [code]
# init acquisition list
# re-run to clear
acquisitions = []

# %% [markdown]
### Parameters

Change the parameters to suit your experiment. Each time this block is run, an acquisition will be enqueued.

# %% [code]
params = {}

# where to save
params["save_path"] = "test2color/raw"

# how long to image
params["hours_to_image"] = 1

### MEASUREMENT PARAMETER FILES
# paths of the parameters files
# we can use multiple for the STED/detail measurement (e.g. to do both a 2d and 3d STED acq.)
params["ov_json"] = "config_json/test2color_60x_overview.json"
params["det_jsons"] = ["config_json/test2color_60x_detail.json"]

### IMSPECTOR / HARDWARE PARAMETERS, optional
# paths to imspector setting files, set to None if you do not want to change settings (e.g. SLM parameters)
params["ov_json_imspector"] = None
params["det_jsons_imspector"] = None
# NOTE: needs to be of the same format as ov_json and det_jsons (one overview, one or more detail)
# uncomment lines below for example
# params['ov_json_imspector'] = 'config_json/imspector_hardware_settings.json'
# params['det_jsons_imspector'] = ['config_json/imspector_hardware_settings2.json']


### DETECTOR SETTINGS
# LoG spot detection parameters (~expected size, thresholds for each channel)
params["sigma"] = 2
params["thresholds"] = [1, 3]

# whether to detect only in individual channels (and not look for pairs)
params["onecolor"] = True
# NOTE: by passing a list of channels in addition to onecolor=True,
# spots will be detected in each of the channels independently
# and detail images will be acquired for spots in any channel
# Alternative: comment out to detect in just the first channel
params["channels_singlecolor_detection"] = [1]

# for pair / twocolor detection: maximum distance between
params["between_channel_max_distance"] = 7


### FOV and pixel size of overviews (optional)
# NOTE: we can set a bigger z stack for first stack
# NOTE: all sizes are in meters!

params["ov_fovs"] = [[0.5e-05, 5e-05, 5e-5]]
params["ov_psz"] = [[4e-7, 2.5e-7, 2.5e-7]]
params["ov_fovs_first"] = [[0.5e-5, 5e-05, 5e-05]]
params["ov_moves"] = [5e-5, 5e-5]  # how much to move in overview spiral
# (NOTE: we make it larger than FOV to avoid small overlaps)
# params['ov_moves'] = [6e-5, 6e-5] # how much to move in overview spiral

# FOVS / PSZ for details
# params['det_fovs'] = [[4e-06, 4e-06, 1.75e-6]] # STED FOV
# params['det_pszs'] = [[4.5e-8, 4.5e-8, 6e-8]] # STED Pixelsize

# autofocus options
params["focus_channel"] = 0
params["manual_focus_offset"] = [0, 0, 0]


### SCAN MODES (Optional)
# which scan mode (xy, xyz, ...) to use for overviews and details
# This may be None, in which case we simply use mode set in file
params["ov_mode"] = None
# e.g.
# params['ov_mode'] = 'xyz'
# params['det_modes'] = ['xyz']
# e.g.
# params['det_modes'] = ['xyz', 'xy']
# NOTE: this needs to be a list of the same size as settings for details


### Things that are set automatically

# ensure we use slashes and not backslashes
params["save_path"] = params["save_path"].replace(os.sep, "/")
# start at current coordinates, do not change!
params["start_coords"] = get_current_stage_coords()

# add to queue
acquisitions.append(params)

# print the currently queued acquisitions
print(
    """
Queued Acquisitions:
====================
"""
)
for ac in acquisitions:
    print(json.dumps(ac, indent=1))

# %% [markdown]
### Actual run

# %% [code]
# go through queued acquisitions (in reverse) and run them
do_reversed = True
for ac in reversed(acquisitions) if do_reversed else acquisitions:
    run_pipeline(**ac)

# Reset queued acquisitions
# NOTE: if you cancelled a run, this might not be executed,
#     make sure to clear old acquisitions manually (step 1)
acquisitions = []
