# Supplementary material for: A flexible framework for automated STED super-resolution microscopy
Source: Sci Rep. 2026 Jan 9;16:1323. doi: 10.1038/s41598-025-34247-1 (PMC12796198; doi:10.1038/s41598-025-34247-1)
Supplement: Supplementary file 2 — Supplementary Material 2 [file 41598_2025_34247_MOESM2_ESM.zip › hoerlteam-sted_automation-e9cfd8b/examples/overview_spiral_stitched.ipynb]

# %% [markdown]
# On-the-fly stitching demo

In this notebook, we perform overview imaging in a spiral as in other examples, but show the effects of on-the-fly stitching.

# %% [code]
import specpy

from autosted import AcquisitionPipeline
from autosted.callback_buildingblocks import (
    JSONSettingsLoader,
    LocationRemover,
    SpiralOffsetGenerator,
    StitchedNewestDataSelector,
)
from autosted.detection.roi_detection import ROIDetectorWrapper
from autosted.imspector import get_current_stage_coords
from autosted.stoppingcriteria import MaximumAcquisitionsStoppingCriterion
from autosted.taskgeneration import AcquisitionTaskGenerator

# %% [code]
# where to save & whether to save combined HDF5 file
save_folder = "acquisition_data/20241126_stitching_test"
save_hdf5 = True

# path of measurement parameters (dumped to JSON file)
measurement_parameters = "config_json/20241010_overview_3d_640.json"

# yx move size (should be smaller than FOV from parameters if we want on-the-fly stitching)
move_size = [45e-6, 45e-6]

# %% [code]
# get current coordinates and print, so we can go back to that position
start_coords = get_current_stage_coords()
print(start_coords)

# %% [markdown]
To demonstrate **on-the-fly stitching**, we attach a dummy callback to detect objects in stitched overviews using a ```StitchedNewestDataSelector```. Here, we don't actually do anything with the stitched images, we just show them. For practical applications, replace the dummy detection function ```lambda img: []``` with one that returns a list of bounding boxes of detected objects. 

# %% [code]
# build pipeline object (1 level: 'field')
pipeline = AcquisitionPipeline(
    save_folder, ["field"], save_combined_hdf5=save_hdf5
)

# callback that will create an acquisition task with given measurement parameters
# at the next stage coordinates in the coordinate list (the next 'position')
next_position_generator = AcquisitionTaskGenerator(
    "field",
    LocationRemover(JSONSettingsLoader(measurement_parameters)),
    SpiralOffsetGenerator(move_size, start_coords[1:]),
)

# a dummy detector with a detection function that always returns no detections
# it will, however, plot the stitched images with plot_detections=True (default)
dummy_callback = AcquisitionTaskGenerator(
    "field",
    ROIDetectorWrapper(
        lambda img: [],
        data_source_callback=StitchedNewestDataSelector(
            pipeline, "field", register_tiles=True
        ),
        plot_detections=True,
    ),
)
# attach callback so that after each position, the next one will be enqueued
pipeline.add_callback(next_position_generator, "field")

pipeline.add_callback(dummy_callback, "field")

# set maximum number of acquisitions before stop
pipeline.add_stopping_condition(MaximumAcquisitionsStoppingCriterion(10))

# start with initial task from callback
pipeline.run(next_position_generator)
