# Supplementary material for: A flexible framework for automated STED super-resolution microscopy
Source: Sci Rep. 2026 Jan 9;16:1323. doi: 10.1038/s41598-025-34247-1 (PMC12796198; doi:10.1038/s41598-025-34247-1)
Supplement: Supplementary file 2 — Supplementary Material 2 [file 41598_2025_34247_MOESM2_ESM.zip › hoerlteam-sted_automation-e9cfd8b/examples/overview_tiled_image.ipynb]

# %% [markdown]
# Imaging tiled overviews in a regular grid

Here we image tiled overviews in a regular grid, similar to the large image functionality of other microscopy software or the LIGHTBOX interface.

# %% [code]
import specpy

from autosted.callback_buildingblocks import (
    FOVSettingsGenerator,
    JSONSettingsLoader,
    LocationRemover,
    NewestDataSelector,
    PositionListOffsetGenerator,
    SimpleManualOffset,
    StageOffsetsSettingsGenerator,
)
from autosted.detection import SimpleFocusPlaneDetector
from autosted.imspector import get_current_stage_coords
from autosted.pipeline import AcquisitionPipeline
from autosted.taskgeneration import AcquisitionTaskGenerator
from autosted.utils.tiling import centered_tiles

# %% [code]
# where to save & whether to save combined HDF5 file
save_folder = "acquisition_data/large_image_test"
save_hdf5 = True

# path of measurement parameters (dumped to JSON file)
# measurement_parameters = 'C:/Users/RESOLFT/Desktop/config_json/gabi/20240307_590_480_overview.json'
# alternative: use current from Imspector
measurement_parameters = (
    specpy.get_application().value_at("", specpy.ValueTree.Measurement).get()
)

# yx FOV size
fov_size = [50e-6, 50e-6]

# yx number of tiles
n_tiles = [4, 4]

# how much the tiles should overlap (0-1)
overlap_fraction = 0.1

# %% [code]
# get current coordinates and print, so we can go back to that position
start_coords = get_current_stage_coords()
print(start_coords)

# generate regular grid around current stage position
# NOTE: we add empty z-fov size and 1 tile to get 3d coordinates
coordinate_list = centered_tiles(
    start_coords,
    fov_size=[0] + fov_size,
    n_tiles=[1] + n_tiles,
    overlap=overlap_fraction,
)
coordinate_list

# %% [code]
# build pipeline object (just one level: 'field')
pipeline = AcquisitionPipeline(
    save_folder, ["field"], save_combined_hdf5=save_hdf5
)

# callback that will create an acquisition task with given measurement parameters
# at the next stage coordinates in the coordinate list (the next 'position')
next_position_generator = AcquisitionTaskGenerator(
    "field",
    LocationRemover(JSONSettingsLoader(measurement_parameters)),
    PositionListOffsetGenerator(coordinate_list),
    FOVSettingsGenerator(lengths=[None] + fov_size),
)

# attach callback so that after each position, the next one will be enqueued
pipeline.add_callback(next_position_generator, "field")

# start with initial task from callback
pipeline.run(next_position_generator)

# %% [markdown]
## With autofocus and optional manual offset

# %% [code]
# channel to focus in
focus_channel = 0

# manual offset (zyx) to focus
manual_focus_offset = [0, 0, 0]

# %% [code]
# build pipeline object (just one level: 'field')
pipeline = AcquisitionPipeline(
    save_folder, ["field"], save_combined_hdf5=save_hdf5
)

# callback that will create an acquisition task with given measurement parameters
# at the next stage coordinates in the coordinate list (the next 'position')
next_position_generator = AcquisitionTaskGenerator(
    "field",
    LocationRemover(JSONSettingsLoader(measurement_parameters)),
    PositionListOffsetGenerator(coordinate_list),
    FOVSettingsGenerator(lengths=[None] + fov_size),
    StageOffsetsSettingsGenerator(
        SimpleManualOffset(
            SimpleFocusPlaneDetector(
                NewestDataSelector(pipeline, level="field"), channel=focus_channel
            ),
            offset=manual_focus_offset,
        )
    ),
)

# attach callback so that after each position, the next one will be enqueued
pipeline.add_callback(next_position_generator, "field")

# start with initial task from callback
pipeline.run(next_position_generator)

# %% [markdown]
## Stitch acquired data

Here, we use registration and fusion functionality from ```calmutils.stitching``` (that is also used internally by e.g. the on-the-fly stitching of autosted) to stitch the acquired tiled images into one large image.

# %% [code]
from autosted.utils.parameter_constants import DIRECTION_STAGE, PIXEL_SIZE_PARAMETERS
from autosted.utils.dict_utils import get_parameter_value_array_from_dict
from calmutils.stitching import stitch
from calmutils.stitching.fusion import fuse_image
from calmutils.stitching.transform_helpers import translation_matrix

# index of flipped axes
flip_axes = [i for i, d in enumerate(DIRECTION_STAGE) if d < 0]

# NOTE: stage direction may not correspond to top-left to bottom-right of images
# generate dummy regular grid around current stage position with flipped coordinates
coordinate_list_for_stitch = centered_tiles(
    start_coords,
    fov_size=[0] + fov_size,
    n_tiles=[1] + n_tiles,
    overlap=overlap_fraction,
    flip_axes=flip_axes,
)

# get images of a particular channel and configuration
configuration = 0
channel = 0
images = [v.data[configuration][channel].squeeze() for v in pipeline.data.values()]

is2d = images[0].ndim == 2

# get pixel size
settings = pipeline.data[(("field", 0),)].measurement_settings[configuration]
pixel_sizes = get_parameter_value_array_from_dict(settings, PIXEL_SIZE_PARAMETERS)

# build (pixel-unit) transform matrix from coordinates
transforms = [
    translation_matrix((c / pixel_sizes)[(1 if is2d else 0) :])
    for c in coordinate_list_for_stitch
]

# fuse into one image
fused = fuse_image(images, transforms)

# %% [code]
# alternative: with registration
transforms = stitch(
    images,
    [(c / pixel_sizes)[(1 if is2d else 0) :] for c in coordinate_list_for_stitch],
    corr_thresh=0.9,
)

# fuse into one image
fused = fuse_image(images, transforms)

# %% [code]
from matplotlib import pyplot as plt

# show stitched image
# NOTE: if you have 3D data, do a projection or show using napari
plt.imshow(fused, cmap="magma")
