# Supplementary material for: A flexible framework for automated STED super-resolution microscopy
Source: Sci Rep. 2026 Jan 9;16:1323. doi: 10.1038/s41598-025-34247-1 (PMC12796198; doi:10.1038/s41598-025-34247-1)
Supplement: Supplementary file 2 — Supplementary Material 2 [file 41598_2025_34247_MOESM2_ESM.zip › hoerlteam-sted_automation-e9cfd8b/examples/xmlrpc_client.ipynb]

# %% [markdown]
## Test calling Imspector acquisition via XMLRPC

# %% [markdown]
### 1) Call and wait for finish in one cell

# %% [code]
from xmlrpc.client import ServerProxy

n_tiles = [1, 1, 1]
timepoints = [0, 10, 20]

with ServerProxy('http://localhost:11005', allow_none=True) as server:
    server.run_acquisition(n_tiles, timepoints)
    server.finish_acquisition() 

# %% [markdown]
### 2) Start async and wait seperately

# %% [code]
with ServerProxy('http://localhost:11005', allow_none=True) as server:
    server.run_acquisition(1, [0, 10, 20])

# %% [code]
with ServerProxy('http://localhost:11005', allow_none=True) as server:
    server.finish_acquisition() 
