# Supplementary material for: A flexible framework for automated STED super-resolution microscopy
Source: Sci Rep. 2026 Jan 9;16:1323. doi: 10.1038/s41598-025-34247-1 (PMC12796198; doi:10.1038/s41598-025-34247-1)
Supplement: Supplementary file 2 — Supplementary Material 2 [file 41598_2025_34247_MOESM2_ESM.zip › hoerlteam-sted_automation-e9cfd8b/examples/xmlrpc_remote_acquisition_server.ipynb]

# %% [markdown]
# Remote Start of pipelines via XMLRPC

Here we define an ```ImspectorAcquisition``` class that wraps the **autoSTED** pipeline functionality shown in the other examples, optionally with tiled acquisition and multiple timepoints. The acquisitons can be run asynchronously in their own thread.

It exposes two methods via XMLRPC: ```run_acquisition``` to start an acquisition with desired number of tiles and timepoints and ```finish_acquisition``` to wait for the currently running acquisiton to end. Using this, acquisitions can be triggered from a remote machine (have a look at ```xmlrpc_client.ipynb```).

# %% [code]
import os
from threading import Thread
from time import time
from xmlrpc.server import SimpleXMLRPCServer

import numpy as np
import specpy as sp

import autosted
from autosted.callback_buildingblocks import (
    JSONSettingsLoader,
    LocationRemover,
    PositionListOffsetGenerator,
    StageOffsetsSettingsGenerator,
)
from autosted.taskgeneration import (
    AcquisitionTaskGenerator,
    TimeSeriesCallback,
)
from autosted.utils.tiling import centered_tiles


class ImspectorAcquisition():

    def __init__(self, save_dir, file_prefix) -> None:
        self.imspector = sp.get_application()

        # TODO: catch no open measurement
        self.parameters = self.imspector.active_measurement().active_configuration().parameters('')

        self.position = [
            self.imspector.active_measurement()
            .active_configuration()
            .parameters("ExpControl/scan/range/coarse_" + c + "/g_off")
            for c in "zyx"
        ]
        self.field_of_view = [
            self.imspector.active_measurement()
            .active_configuration()
            .parameters("ExpControl/scan/range/" + c + "/len")
            for c in "zyx"
        ]
        self.overlap = 0.1

        self.save_path = os.path.abspath(save_dir)
        self.file_prefix = file_prefix

        self.n_tiles = [1, 1, 1]
        self.time_points = None

        self.pipeline_thread = None

    def start_pipeline_thread(self):

        if self.pipeline_thread is not None:
            raise ValueError('a measurement pipeline is running currently, finish that first.')

        self.pipeline_thread = Thread(target=self.run_pipeline)
        self.pipeline_thread.start()

    @staticmethod
    def get_smallest_numeric_suffix_for_files(base_h5_path):
        suffix = 0
        while os.path.exists(base_h5_path.replace('.h5', f'{suffix}.h5')):
            suffix += 1
        return suffix

    def run_pipeline(self):

        # make output dir if it does not exist already
        if not os.path.exists(self.save_path):
            os.makedirs(self.save_path)

        levels = ()
        # add timepoint level if we want timepoints
        if self.time_points is not None:
            levels += ('timepoint', )
        # call second level tile if we have tiles, else image
        levels += (('tile', ) if np.max(self.n_tiles) > 1 else ('image', ))

        # init pipeline
        pl = autosted.AcquisitionPipeline(self.save_path, hierarchy_levels=levels, save_combined_hdf5=True)

        # make name handler, add suffix to prevent overwriting exisiting files
        numeric_suffix = ImspectorAcquisition.get_smallest_numeric_suffix_for_files(os.path.join(self.save_path, self.file_prefix + '.h5'))
        pl.filename_handler = autosted.FilenameHandler(self.save_path, prefix=f'{self.file_prefix}{numeric_suffix}')

        tile_positions = centered_tiles(self.position, self.field_of_view, np.array(self.n_tiles), self.overlap)
        tile_generator = PositionListOffsetGenerator(tile_positions)
        atg_images = AcquisitionTaskGenerator(levels[-1],
            LocationRemover(JSONSettingsLoader([self.parameters])),
            StageOffsetsSettingsGenerator(tile_generator.get_all_locations, True)
        )

        if self.time_points is not None:

            timeseries_callback = TimeSeriesCallback("timepoint")
            timeseries_callback.time_points = self.time_points
            pl.add_callback(timeseries_callback, "timepoint")

            # also add tile callback
            pl.add_callback(atg_images, "timepoint")

        if self.time_points is not None:
            # set "last timepoint" to current time, otherwise the first time point will always be treated as 0
            pl.last_measurement_start_times["timepoint"] = time()
            pl.run(timeseries_callback)
        else:
            pl.run(atg_images)

    def set_parameters_and_start_acquisition(self, n_tiles, time_points):

        if np.isscalar(n_tiles):
            n_tiles = [n_tiles] * 3

        self.n_tiles = n_tiles
        self.time_points = time_points

        self.start_pipeline_thread()

    def finish_acquisition(self):
        if self.pipeline_thread is None:
            return
        self.pipeline_thread.join()
        self.pipeline_thread = None

    def run_server(self, host, port):
        with SimpleXMLRPCServer((host, port), allow_none=True) as server:
            server.register_function(self.finish_acquisition, 'finish_acquisition')
            server.register_function(self.set_parameters_and_start_acquisition, 'run_acquisition')
            server.serve_forever()

# %% [markdown]
## Run as XMLRPC server

# %% [code]
save_path = 'acquisition_data/remote_test'
file_prefix = 'test'
acq = ImspectorAcquisition(save_path, file_prefix)

acq.run_server('localhost', 11005)

# %% [markdown]
## Tests

Using the cells below, you can run an acquisition locally in blocking or threaded mode (or via XMLRPC as above)

# %% [code]
# setup acquisition

save_path = 'acquisition_data/remote_test'
file_prefix = 'test'
acq = ImspectorAcquisition(save_path, file_prefix)

# %% [markdown]
### Run blocking

# %% [code]
acq.time_points = [5, 20, 40]
acq.n_tiles =[1, 1, 2]
acq.overlap = 0.25
acq.run_pipeline()

# %% [markdown]
### Run in seperate thread

# %% [code]
acq.time_points = [0, 20, 40]
acq.n_tiles = [1, 1, 2]
acq.start_pipeline_thread()

# %% [code]
# blocking merge with the acquisition thread 
acq.finish_acquisition()

# %% [markdown]
### Run as XMLRPC server

To call from remote machines, we need our IP on the network, the ```netifaces``` library can help with that:

# %% [code]
import netifaces

# list available interfaces
netifaces.interfaces()

# %% [code]
# run accessible from other machines
acq.run_server('10.163.69.197', 11005)
