# Supplementary material for: A flexible framework for automated STED super-resolution microscopy
Source: Sci Rep. 2026 Jan 9;16:1323. doi: 10.1038/s41598-025-34247-1 (PMC12796198; doi:10.1038/s41598-025-34247-1)
Supplement: Supplementary file 2 — Supplementary Material 2 [file 41598_2025_34247_MOESM2_ESM.zip › hoerlteam-sted_automation-e9cfd8b/pyproject.toml]

[build-system]
requires = ["hatchling"]
build-backend = "hatchling.build"

[project]
name = "autosted"
version = "2.1.0"
authors = [
  { name="David Hörl", email="hoerldavid@gmail.com" },
]
description = "Flexible framework for automated (STED) microscopy via Imspector"
readme = "README.md"
requires-python = ">=3.7"
classifiers = [
    "Development Status :: 3 - Alpha",
    "Programming Language :: Python :: 3",
    "License :: OSI Approved :: MIT License",
]
dependencies = [
    "CalmUtils >= 0.1.5",
    "numpy",
    "scipy",
    "h5py",
    "scikit-image",
    "scikit-learn",
    "matplotlib"
]

[project.urls]
"Homepage" = "https://github.com/hoerlteam/sted_automation"
"Bug Tracker" = "https://github.com/hoerlteam/sted_automation/issues"
